# Supplementary material for: Fishery catch is affected by geographic expansion, fishing down food webs and climate change in Aotearoa, New Zealand
Source: PeerJ. 2023 Sep 21;11:e16070. doi: 10.7717/peerj.16070 (PMC10518166; doi:10.7717/peerj.16070)
Supplement: Supplemental Information 1 — Annual catch values (tons) of analyzed species within the Sea Around Us dataset (n = 102). [file peerj-11-16070-s001.csv]

Year	scientific_name	Catch_tonnes
1950	Aldrichetta forsteri	64
1951	Aldrichetta forsteri	78.00000001
1952	Aldrichetta forsteri	28
1953	Aldrichetta forsteri	32.00000001
1954	Aldrichetta forsteri	32
1955	Aldrichetta forsteri	60
1956	Aldrichetta forsteri	58
1957	Aldrichetta forsteri	46
1958	Aldrichetta forsteri	43.99999999
1959	Aldrichetta forsteri	46
1960	Aldrichetta forsteri	21.6
1961	Aldrichetta forsteri	83.99999999
1962	Aldrichetta forsteri	64
1963	Aldrichetta forsteri	40
1964	Aldrichetta forsteri	58
1965	Aldrichetta forsteri	58
1966	Aldrichetta forsteri	46
1967	Aldrichetta forsteri	84
1968	Aldrichetta forsteri	70
1969	Aldrichetta forsteri	58
1970	Aldrichetta forsteri	38
1971	Aldrichetta forsteri	30
1972	Aldrichetta forsteri	36.55239723
1974	Aldrichetta forsteri	2.660423745
1975	Aldrichetta forsteri	22.43561154
1976	Aldrichetta forsteri	19.01043647
1977	Aldrichetta forsteri	5.081874571
1978	Aldrichetta forsteri	10.81624475
1979	Aldrichetta forsteri	9.753081062
1980	Aldrichetta forsteri	84.03942087
1981	Aldrichetta forsteri	106.1350119
1982	Aldrichetta forsteri	73.08610129
1983	Aldrichetta forsteri	28.33333333
1984	Aldrichetta forsteri	40
1985	Aldrichetta forsteri	47.14285714
1986	Aldrichetta forsteri	81.33333333
1987	Aldrichetta forsteri	87.74193548
1988	Aldrichetta forsteri	53.74999999
1989	Aldrichetta forsteri	25.45454546
1990	Aldrichetta forsteri	12.94117647
1991	Aldrichetta forsteri	24
1992	Aldrichetta forsteri	27.77777778
1993	Aldrichetta forsteri	34.44444445
1994	Aldrichetta forsteri	22.22222222
1995	Aldrichetta forsteri	20.00000034
1996	Aldrichetta forsteri	11.11111284
1997	Aldrichetta forsteri	64.44444649
1998	Aldrichetta forsteri	13.33333796
1999	Aldrichetta forsteri	37.77778038
2000	Aldrichetta forsteri	48.88889529
2001	Aldrichetta forsteri	31.14038217
2002	Aldrichetta forsteri	26.76414273
2003	Aldrichetta forsteri	37.9077687
2004	Aldrichetta forsteri	24.5137918
2005	Aldrichetta forsteri	14.47683586
2006	Aldrichetta forsteri	15.6317588
2007	Aldrichetta forsteri	25.69373654
2008	Aldrichetta forsteri	18.98276398
2009	Aldrichetta forsteri	22.35123875
2010	Aldrichetta forsteri	33.47336583
2011	Aldrichetta forsteri	42.33327686
2012	Aldrichetta forsteri	32.28737216
2013	Aldrichetta forsteri	27.78817284
2014	Aldrichetta forsteri	37.74490876
2015	Aldrichetta forsteri	46.23316713
2016	Aldrichetta forsteri	34.02853007
2017	Aldrichetta forsteri	27.37666867
2018	Aldrichetta forsteri	26.15936467
2019	Aldrichetta forsteri	31.77661938
2001	Alepisaurus ferox	0.205
1989	Allothunnus fallai	3.930358661
1990	Allothunnus fallai	10.82155588
1991	Allothunnus fallai	2.819295915
1992	Allothunnus fallai	4.382381486
1993	Allothunnus fallai	7.29527129
1994	Allothunnus fallai	9.425408993
1995	Allothunnus fallai	11.04629092
1996	Allothunnus fallai	7.965231049
1997	Allothunnus fallai	9.213592898
1998	Allothunnus fallai	6.831669105
1999	Allothunnus fallai	12.12379042
2000	Allothunnus fallai	5.478481229
2001	Allothunnus fallai	7.941063752
2002	Allothunnus fallai	11.04076316
2003	Allothunnus fallai	5.483180796
2004	Allothunnus fallai	4.160080234
2005	Allothunnus fallai	32.77777944
2006	Allothunnus fallai	4.295960671
2007	Allothunnus fallai	5.216417028
2008	Allothunnus fallai	3.660267179
2009	Allothunnus fallai	11.27476095
2010	Allothunnus fallai	10.93600811
2011	Allothunnus fallai	24.79912829
2012	Allothunnus fallai	17.45454806
2013	Allothunnus fallai	57.63599151
2014	Allothunnus fallai	39.32821762
2015	Allothunnus fallai	35.06401022
2016	Allothunnus fallai	36.08627954
2017	Allothunnus fallai	35.93345015
2018	Allothunnus fallai	32.9377843
2019	Allothunnus fallai	38.61205472
2007	Alopias superciliosus	0.624469509
2009	Alopias superciliosus	0.315152466
1950	Alopias vulpinus	2.002712725
1951	Alopias vulpinus	2.40325527
1952	Alopias vulpinus	2.803797815
1953	Alopias vulpinus	3.20434036
1954	Alopias vulpinus	3.604882906
1955	Alopias vulpinus	4.005425451
1956	Alopias vulpinus	4.405967996
1957	Alopias vulpinus	4.806510541
1958	Alopias vulpinus	5.207053086
1959	Alopias vulpinus	5.607595631
1960	Alopias vulpinus	6.008138176
1961	Alopias vulpinus	6.408680721
1962	Alopias vulpinus	6.809223266
1963	Alopias vulpinus	7.209765811
1964	Alopias vulpinus	7.610308356
1965	Alopias vulpinus	8.010850902
1966	Alopias vulpinus	8.411393447
1967	Alopias vulpinus	8.811935992
1968	Alopias vulpinus	9.212478537
1969	Alopias vulpinus	9.613021082
1970	Alopias vulpinus	10.01356363
1971	Alopias vulpinus	10.41410617
1972	Alopias vulpinus	10.81464872
1973	Alopias vulpinus	11.21519126
1974	Alopias vulpinus	11.61573381
1975	Alopias vulpinus	12.01627636
1976	Alopias vulpinus	12.4168189
1977	Alopias vulpinus	12.81736145
1978	Alopias vulpinus	13.21790399
1979	Alopias vulpinus	13.61844654
1980	Alopias vulpinus	14.01898908
1981	Alopias vulpinus	19.27381137
1982	Alopias vulpinus	15.9551556
1983	Alopias vulpinus	11.41779382
1984	Alopias vulpinus	10.59781792
1985	Alopias vulpinus	21.74834722
1986	Alopias vulpinus	16.58676754
1987	Alopias vulpinus	23.58755909
1988	Alopias vulpinus	20.4589343
1989	Alopias vulpinus	23.07439729
1990	Alopias vulpinus	22.54094762
1991	Alopias vulpinus	20.23314286
1992	Alopias vulpinus	12.97933333
1993	Alopias vulpinus	14.46666667
1994	Alopias vulpinus	15.86777778
1995	Alopias vulpinus	19.54000033
1996	Alopias vulpinus	18.27111395
1997	Alopias vulpinus	24.58111189
1998	Alopias vulpinus	24.86556418
1999	Alopias vulpinus	35.15622462
2000	Alopias vulpinus	42.54889433
2001	Alopias vulpinus	75.85605908
2002	Alopias vulpinus	55.97466434
2003	Alopias vulpinus	77.19924368
2004	Alopias vulpinus	54.25732695
2005	Alopias vulpinus	35.11634938
2006	Alopias vulpinus	29.25595314
2007	Alopias vulpinus	37.23022424
2008	Alopias vulpinus	32.56883983
2009	Alopias vulpinus	32.10978959
2010	Alopias vulpinus	20.71555033
2011	Alopias vulpinus	21.46854154
2012	Alopias vulpinus	24.25226992
2013	Alopias vulpinus	21.7281281
2014	Alopias vulpinus	26.09909773
2015	Alopias vulpinus	23.2586139
2016	Alopias vulpinus	23.90552228
2017	Alopias vulpinus	23.80715914
2018	Alopias vulpinus	21.82405511
2019	Alopias vulpinus	23.32349596
2001	Antimora rostrata	1.320129774
2002	Antimora rostrata	4.401586305
2003	Antimora rostrata	4.040522171
2004	Antimora rostrata	0.612844793
2005	Antimora rostrata	1.354140956
2006	Antimora rostrata	0.522547363
2007	Antimora rostrata	0.780866166
2008	Antimora rostrata	0.691195933
2009	Antimora rostrata	3.665603156
2010	Antimora rostrata	2.069769786
2011	Antimora rostrata	7.928577143
2012	Antimora rostrata	14.24318455
2013	Antimora rostrata	4.408315739
2014	Antimora rostrata	10.25986993
2015	Antimora rostrata	9.143241495
2016	Antimora rostrata	9.397548974
2017	Antimora rostrata	9.358881238
2018	Antimora rostrata	8.57929914
2019	Antimora rostrata	9.168747417
1989	Argentina elongata	34.97454545
1990	Argentina elongata	21.61882353
1991	Argentina elongata	19.04685714
1992	Argentina elongata	19.11555555
1993	Argentina elongata	38.87777777
1994	Argentina elongata	120.6011111
1995	Argentina elongata	39.53777846
1996	Argentina elongata	18.61778067
1997	Argentina elongata	19.7077784
1998	Argentina elongata	55.19890803
1999	Argentina elongata	86.62000598
2000	Argentina elongata	51.89889568
2001	Argentina elongata	67.4011329
2002	Argentina elongata	84.35834752
2003	Argentina elongata	133.4275413
2004	Argentina elongata	120.9543915
2005	Argentina elongata	43.99733138
2006	Argentina elongata	63.96627354
2007	Argentina elongata	283.5382026
2008	Argentina elongata	182.9179137
2009	Argentina elongata	72.33531396
2010	Argentina elongata	79.36423461
2011	Argentina elongata	61.03567297
2012	Argentina elongata	64.08932038
2013	Argentina elongata	43.72746878
2014	Argentina elongata	65.1988457
2015	Argentina elongata	58.10295801
2016	Argentina elongata	59.71901692
2017	Argentina elongata	59.47329336
2018	Argentina elongata	54.51924877
2019	Argentina elongata	58.26504161
1950	Arripis trutta	1420.24656
1951	Arripis trutta	1398.44931
1952	Arripis trutta	1376.652808
1953	Arripis trutta	1354.857031
1954	Arripis trutta	1333.061953
1955	Arripis trutta	1311.267546
1956	Arripis trutta	1289.473784
1957	Arripis trutta	1267.680635
1958	Arripis trutta	1245.888069
1959	Arripis trutta	1224.096052
1960	Arripis trutta	1202.30455
1961	Arripis trutta	1180.513525
1962	Arripis trutta	1158.722938
1963	Arripis trutta	1136.932748
1964	Arripis trutta	1115.142911
1965	Arripis trutta	1093.353381
1966	Arripis trutta	1071.564108
1967	Arripis trutta	1049.31646
1968	Arripis trutta	1027.066985
1969	Arripis trutta	1004.84476
1970	Arripis trutta	982.6217521
1971	Arripis trutta	960.1486857
1972	Arripis trutta	937.7069937
1973	Arripis trutta	915.3205021
1974	Arripis trutta	892.9400128
1975	Arripis trutta	870.6014064
1976	Arripis trutta	869.8176833
1977	Arripis trutta	869.057401
1978	Arripis trutta	868.3092205
1979	Arripis trutta	867.5728425
1980	Arripis trutta	866.8385765
1981	Arripis trutta	866.1252421
1982	Arripis trutta	865.4228616
1983	Arripis trutta	864.722644
1984	Arripis trutta	864.082264
1985	Arripis trutta	863.4616063
1986	Arripis trutta	862.8638181
1987	Arripis trutta	861.9510302
1988	Arripis trutta	861.7888105
1989	Arripis trutta	861.6353983
1990	Arripis trutta	862.2219593
1991	Arripis trutta	864.1303371
1992	Arripis trutta	862.2542932
1993	Arripis trutta	860.8182546
1994	Arripis trutta	858.2828346
1995	Arripis trutta	858.2356581
1996	Arripis trutta	856.45394
1997	Arripis trutta	855.1138014
1998	Arripis trutta	854.6473807
1999	Arripis trutta	856.1383516
2000	Arripis trutta	854.0079431
2001	Arripis trutta	855.2819281
2002	Arripis trutta	853.3837481
2003	Arripis trutta	850.4351786
2004	Arripis trutta	851.7137975
2005	Arripis trutta	850.6738625
2006	Arripis trutta	881.7658404
2007	Arripis trutta	893.1153483
2008	Arripis trutta	912.9290988
2009	Arripis trutta	936.7940931
2010	Arripis trutta	956.9006143
2011	Arripis trutta	972.2679931
2012	Arripis trutta	1001.528299
2013	Arripis trutta	998.51935
2014	Arripis trutta	995.510401
2015	Arripis trutta	992.501452
2016	Arripis trutta	989.492503
2017	Arripis trutta	986.483554
2018	Arripis trutta	983.4746051
2019	Arripis trutta	983.488105
1990	Beryx decadactylus	0.0025
1992	Beryx decadactylus	0.0085
1993	Beryx decadactylus	0.0015
1995	Beryx decadactylus	1.54
1997	Beryx decadactylus	0.026
1998	Beryx decadactylus	0.0795
1982	Beryx splendens	220.6913647
1983	Beryx splendens	1473.333333
1984	Beryx splendens	3060
1985	Beryx splendens	2747.142857
1986	Beryx splendens	1958.666667
1987	Beryx splendens	1896.774194
1988	Beryx splendens	1705
1989	Beryx splendens	2015.757576
1990	Beryx splendens	1985.884853
1991	Beryx splendens	1901.714286
1992	Beryx splendens	1823.341833
1993	Beryx splendens	1977.779278
1994	Beryx splendens	2223.333333
1995	Beryx splendens	2471.540043
1996	Beryx splendens	3228.889391
1997	Beryx splendens	3281.137215
1998	Beryx splendens	3220.080617
1999	Beryx splendens	2915.555756
2000	Beryx splendens	2942.222607
2001	Beryx splendens	2892.719072
2002	Beryx splendens	3238.46127
2003	Beryx splendens	3263.412911
2004	Beryx splendens	2879.256273
2005	Beryx splendens	3398.715618
2006	Beryx splendens	3241.356842
2007	Beryx splendens	2990.527509
2008	Beryx splendens	3068.507966
2009	Beryx splendens	2988.360621
2010	Beryx splendens	3196.706437
2011	Beryx splendens	3159.399294
2012	Beryx splendens	3004.952326
2013	Beryx splendens	2977.780601
2014	Beryx splendens	2877.549299
2015	Beryx splendens	2990.249507
2016	Beryx splendens	3061.376612
2017	Beryx splendens	2999.868691
2018	Beryx splendens	2636.147037
2019	Beryx splendens	2886.223365
1989	Brama brama	10.90909091
1990	Brama brama	385.8823529
1991	Brama brama	273.4448719
1992	Brama brama	332.001
1993	Brama brama	380.8918889
1994	Brama brama	171.1281111
1995	Brama brama	522.2402313
1996	Brama brama	800.0011244
1997	Brama brama	402.2222349
1998	Brama brama	615.555769
1999	Brama brama	483.3333667
2000	Brama brama	520.9139568
2001	Brama brama	1113.306663
2002	Brama brama	601.1487209
2003	Brama brama	409.1185713
2004	Brama brama	189.9433324
2005	Brama brama	288.4441144
2006	Brama brama	255.1301529
2007	Brama brama	166.705728
2008	Brama brama	169.7282427
2009	Brama brama	200.1105868
2010	Brama brama	132.8026845
2011	Brama brama	167.1080402
2012	Brama brama	163.6805219
2013	Brama brama	914.8035955
2014	Brama brama	582.6157874
2015	Brama brama	220.7002351
2016	Brama brama	134.4996321
2017	Brama brama	169.2854034
2018	Brama brama	274.5507342
2019	Brama brama	251.2174346
1950	Callorhinchus milii	1100
1951	Callorhinchus milii	1206
1952	Callorhinchus milii	908
1953	Callorhinchus milii	1066
1954	Callorhinchus milii	1706
1955	Callorhinchus milii	1606
1956	Callorhinchus milii	1958
1957	Callorhinchus milii	2136
1958	Callorhinchus milii	2476
1959	Callorhinchus milii	2294
1960	Callorhinchus milii	2330
1961	Callorhinchus milii	1966
1962	Callorhinchus milii	2314
1963	Callorhinchus milii	2194
1964	Callorhinchus milii	2470
1965	Callorhinchus milii	2224
1966	Callorhinchus milii	2224
1967	Callorhinchus milii	1870
1968	Callorhinchus milii	1728
1969	Callorhinchus milii	1866
1970	Callorhinchus milii	2260
1971	Callorhinchus milii	2766
1972	Callorhinchus milii	1609.894713
1973	Callorhinchus milii	1259.542223
1974	Callorhinchus milii	1202.511533
1975	Callorhinchus milii	845.9545292
1976	Callorhinchus milii	855.4696414
1977	Callorhinchus milii	772.4449348
1978	Callorhinchus milii	968.8264939
1979	Callorhinchus milii	1033.826593
1980	Callorhinchus milii	1546.648573
1981	Callorhinchus milii	1021.928544
1982	Callorhinchus milii	1007.441749
1983	Callorhinchus milii	1275
1984	Callorhinchus milii	1083.076923
1985	Callorhinchus milii	972.8571429
1986	Callorhinchus milii	778.6666667
1987	Callorhinchus milii	787.0967742
1988	Callorhinchus milii	678.75
1989	Callorhinchus milii	618.1818182
1990	Callorhinchus milii	650.5882353
1991	Callorhinchus milii	682.2857143
1992	Callorhinchus milii	673.3333334
1993	Callorhinchus milii	631.1111111
1994	Callorhinchus milii	760.0000001
1995	Callorhinchus milii	957.7777944
1996	Callorhinchus milii	1013.333491
1997	Callorhinchus milii	1202.22226
1998	Callorhinchus milii	1220.000423
1999	Callorhinchus milii	1275.555643
2000	Callorhinchus milii	1341.111287
2001	Callorhinchus milii	1171.100801
2002	Callorhinchus milii	1255.56919
2003	Callorhinchus milii	1270.910251
2004	Callorhinchus milii	1319.287704
2005	Callorhinchus milii	1403.139475
2006	Callorhinchus milii	1396.809304
2007	Callorhinchus milii	1603.065736
2008	Callorhinchus milii	1545.420315
2009	Callorhinchus milii	1533.294978
2010	Callorhinchus milii	1544.237944
2011	Callorhinchus milii	1534.024269
2012	Callorhinchus milii	1542.217465
2013	Callorhinchus milii	1599.640619
2014	Callorhinchus milii	1809.593986
2015	Callorhinchus milii	1612.64762
2016	Callorhinchus milii	1657.501336
2017	Callorhinchus milii	1650.681278
2018	Callorhinchus milii	1513.181769
2019	Callorhinchus milii	1617.14625
1993	Capromimus abbreviatus	0.167777778
1994	Capromimus abbreviatus	0.137777778
1995	Capromimus abbreviatus	0.007777778
1996	Capromimus abbreviatus	11.08666839
1997	Capromimus abbreviatus	0.935555584
1999	Capromimus abbreviatus	0.005555556
2000	Capromimus abbreviatus	0.042222229
2001	Capromimus abbreviatus	25.54178632
2002	Capromimus abbreviatus	70.1681462
2003	Capromimus abbreviatus	43.90403936
2004	Capromimus abbreviatus	39.49251824
2005	Capromimus abbreviatus	39.58412365
2006	Capromimus abbreviatus	3.22460853
2007	Capromimus abbreviatus	11.35328019
2008	Capromimus abbreviatus	11.51248804
2009	Capromimus abbreviatus	2.895602983
2010	Capromimus abbreviatus	10.17255587
2011	Capromimus abbreviatus	8.873277636
2012	Capromimus abbreviatus	2.123173057
2013	Capromimus abbreviatus	1.547245464
2014	Capromimus abbreviatus	4.794601167
2015	Capromimus abbreviatus	4.272782861
2016	Capromimus abbreviatus	4.39162481
2017	Capromimus abbreviatus	4.373554758
2018	Capromimus abbreviatus	4.009243585
2019	Capromimus abbreviatus	4.284702183
1989	Carcharhinus brachyurus	23.98545455
1990	Carcharhinus brachyurus	20.51411765
1991	Carcharhinus brachyurus	26.80685714
1992	Carcharhinus brachyurus	18.09666667
1993	Carcharhinus brachyurus	38.83111112
1994	Carcharhinus brachyurus	37.17
1995	Carcharhinus brachyurus	35.88000062
1996	Carcharhinus brachyurus	56.39000876
1997	Carcharhinus brachyurus	31.73222323
1998	Carcharhinus brachyurus	24.93889754
1999	Carcharhinus brachyurus	15.15222327
2000	Carcharhinus brachyurus	25.3577811
2001	Carcharhinus brachyurus	33.26348894
2002	Carcharhinus brachyurus	43.65528023
2003	Carcharhinus brachyurus	34.48780524
2004	Carcharhinus brachyurus	32.28123589
2005	Carcharhinus brachyurus	19.19405714
2006	Carcharhinus brachyurus	14.75861341
2007	Carcharhinus brachyurus	18.04370577
2008	Carcharhinus brachyurus	13.06684142
2009	Carcharhinus brachyurus	14.19415417
2010	Carcharhinus brachyurus	15.05520417
2011	Carcharhinus brachyurus	13.21132448
2012	Carcharhinus brachyurus	15.10937681
2013	Carcharhinus brachyurus	11.52542257
2014	Carcharhinus brachyurus	15.40445844
2015	Carcharhinus brachyurus	13.72792098
2016	Carcharhinus brachyurus	14.10974541
2017	Carcharhinus brachyurus	14.05168858
2018	Carcharhinus brachyurus	12.881202
2019	Carcharhinus brachyurus	13.76621628
1957	Carcharhinus falciformis	7.017394435
1958	Carcharhinus falciformis	1.92863099
1959	Carcharhinus falciformis	15.52735984
1960	Carcharhinus falciformis	3.856745087
1961	Carcharhinus falciformis	13.41800451
1963	Carcharhinus falciformis	12.90002024
1964	Carcharhinus falciformis	5.190070518
1965	Carcharhinus falciformis	90.41842413
1966	Carcharhinus falciformis	107.067176
1967	Carcharhinus falciformis	80.89930134
1968	Carcharhinus falciformis	79.09274809
1969	Carcharhinus falciformis	104.3520946
1970	Carcharhinus falciformis	55.89104172
1971	Carcharhinus falciformis	156.4768158
1972	Carcharhinus falciformis	150.8997209
1973	Carcharhinus falciformis	243.7906214
1974	Carcharhinus falciformis	224.5987857
1975	Carcharhinus falciformis	87.45532649
1976	Carcharhinus falciformis	133.8172115
1977	Carcharhinus falciformis	122.0485358
1978	Carcharhinus falciformis	0.928298947
1979	Carcharhinus falciformis	76.34990131
1980	Carcharhinus falciformis	153.7309078
1981	Carcharhinus falciformis	142.8082127
1982	Carcharhinus falciformis	133.8704201
1983	Carcharhinus falciformis	83.09971219
1984	Carcharhinus falciformis	93.22836346
1985	Carcharhinus falciformis	109.5183552
1986	Carcharhinus falciformis	94.03830959
1987	Carcharhinus falciformis	103.9129978
1988	Carcharhinus falciformis	56.05121795
1989	Carcharhinus falciformis	24.143275
1990	Carcharhinus falciformis	56.2288883
1991	Carcharhinus falciformis	37.53035726
1992	Carcharhinus falciformis	34.03398641
1993	Carcharhinus falciformis	18.82301048
1994	Carcharhinus falciformis	33.45645713
1995	Carcharhinus falciformis	34.03187034
1996	Carcharhinus falciformis	60.20059452
1997	Carcharhinus falciformis	49.42974226
1998	Carcharhinus falciformis	112.6295418
1999	Carcharhinus falciformis	161.513395
2000	Carcharhinus falciformis	90.56456393
2001	Carcharhinus falciformis	154.4419833
2002	Carcharhinus falciformis	90.62793019
2003	Carcharhinus falciformis	81.20586015
2004	Carcharhinus falciformis	58.5042705
2005	Carcharhinus falciformis	44.31364686
2006	Carcharhinus falciformis	41.8992102
2007	Carcharhinus falciformis	44.18631217
2008	Carcharhinus falciformis	35.35927416
2009	Carcharhinus falciformis	47.05399554
2010	Carcharhinus falciformis	38.58418001
2011	Carcharhinus falciformis	55.0851918
2012	Carcharhinus falciformis	38.1295235
2013	Carcharhinus falciformis	33.28061385
2014	Carcharhinus falciformis	31.2932725
2015	Carcharhinus falciformis	31.40016273
2016	Carcharhinus falciformis	0.323742493
2017	Carcharhinus falciformis	0.257569013
2018	Carcharhinus falciformis	1.114515703
1997	Carcharhinus galapagensis	0.05
1955	Carcharhinus longimanus	3.148739646
1956	Carcharhinus longimanus	6.404917071
1957	Carcharhinus longimanus	1.488316756
1958	Carcharhinus longimanus	6.808771487
1959	Carcharhinus longimanus	11.02221906
1960	Carcharhinus longimanus	12.3535926
1961	Carcharhinus longimanus	19.43900442
1962	Carcharhinus longimanus	0.092068315
1963	Carcharhinus longimanus	4.77184667
1964	Carcharhinus longimanus	3.648160044
1965	Carcharhinus longimanus	18.9853665
1966	Carcharhinus longimanus	21.40018506
1967	Carcharhinus longimanus	9.150553825
1968	Carcharhinus longimanus	7.52021588
1969	Carcharhinus longimanus	10.63004182
1970	Carcharhinus longimanus	6.55710704
1971	Carcharhinus longimanus	18.00405244
1972	Carcharhinus longimanus	8.631462481
1973	Carcharhinus longimanus	28.22548618
1974	Carcharhinus longimanus	19.02210839
1975	Carcharhinus longimanus	9.978835462
1976	Carcharhinus longimanus	35.30625467
1977	Carcharhinus longimanus	30.89768872
1978	Carcharhinus longimanus	1.464692521
1979	Carcharhinus longimanus	10.22734677
1980	Carcharhinus longimanus	16.98790054
1981	Carcharhinus longimanus	21.58061704
1982	Carcharhinus longimanus	18.49923846
1983	Carcharhinus longimanus	11.21775052
1984	Carcharhinus longimanus	15.39604388
1985	Carcharhinus longimanus	24.75658747
1986	Carcharhinus longimanus	24.64997934
1987	Carcharhinus longimanus	17.80972784
1988	Carcharhinus longimanus	10.13493301
1989	Carcharhinus longimanus	5.160467452
1990	Carcharhinus longimanus	7.875646884
1991	Carcharhinus longimanus	8.918841343
1992	Carcharhinus longimanus	2.983593999
1993	Carcharhinus longimanus	2.891617656
1994	Carcharhinus longimanus	5.05667729
1995	Carcharhinus longimanus	1.873847707
1996	Carcharhinus longimanus	3.542827701
1997	Carcharhinus longimanus	5.284891637
1998	Carcharhinus longimanus	8.235657634
1999	Carcharhinus longimanus	11.74719607
2000	Carcharhinus longimanus	11.48259705
2001	Carcharhinus longimanus	15.90867187
2002	Carcharhinus longimanus	9.830277479
2003	Carcharhinus longimanus	10.33687801
2004	Carcharhinus longimanus	6.906471362
2005	Carcharhinus longimanus	6.606998706
2006	Carcharhinus longimanus	3.09095822
2007	Carcharhinus longimanus	4.684835227
2008	Carcharhinus longimanus	2.843333098
2009	Carcharhinus longimanus	5.118868355
2010	Carcharhinus longimanus	1.216898755
2011	Carcharhinus longimanus	4.306088657
2012	Carcharhinus longimanus	5.473953023
2013	Carcharhinus longimanus	3.132180116
2014	Carcharhinus longimanus	1.823731245
2015	Carcharhinus longimanus	3.907851791
2017	Carcharhinus longimanus	0.002063328
2018	Carcharhinus longimanus	0.006000477
1991	Carcharodon carcharias	4.332571428
1993	Carcharodon carcharias	0.035555554
1995	Carcharodon carcharias	0.94333335
1999	Carcharodon carcharias	0.042222225
2000	Carcharodon carcharias	0.348888935
2001	Carcharodon carcharias	0.41705869
2002	Carcharodon carcharias	0.040146216
2003	Carcharodon carcharias	1.162876552
2004	Carcharodon carcharias	3.484301224
2006	Carcharodon carcharias	1.146701164
2007	Carcharodon carcharias	0.269225674
1994	Centriscops humerosus	5.666666667
1995	Centriscops humerosus	0.098888891
1996	Centriscops humerosus	12.00000187
1997	Centriscops humerosus	26.11111194
1998	Centriscops humerosus	6.000002081
1999	Centriscops humerosus	26.22222403
2000	Centriscops humerosus	8.555556675
2001	Centriscops humerosus	41.81708462
2002	Centriscops humerosus	11.59413983
2003	Centriscops humerosus	71.71327064
2004	Centriscops humerosus	46.2675535
2005	Centriscops humerosus	22.35891618
2006	Centriscops humerosus	53.98651211
2007	Centriscops humerosus	18.07051662
2008	Centriscops humerosus	18.68685619
2009	Centriscops humerosus	29.8545496
2010	Centriscops humerosus	29.85824232
2011	Centriscops humerosus	39.21286874
2012	Centriscops humerosus	29.21895844
2013	Centriscops humerosus	17.19865593
2014	Centriscops humerosus	32.95894017
2015	Centriscops humerosus	29.37186842
2016	Centriscops humerosus	30.18880909
2017	Centriscops humerosus	30.06459235
2018	Centriscops humerosus	27.56025263
2019	Centriscops humerosus	29.45380398
1974	Centroberyx affinis	2.660423745
1975	Centroberyx affinis	1.319741856
1976	Centroberyx affinis	19.01043647
1977	Centroberyx affinis	54.88424537
1978	Centroberyx affinis	94.25584709
1979	Centroberyx affinis	50.1587026
1980	Centroberyx affinis	51.71656669
1981	Centroberyx affinis	31.84050358
1982	Centroberyx affinis	30.094277
1983	Centroberyx affinis	43.33333333
1984	Centroberyx affinis	47.69230769
1985	Centroberyx affinis	51.42857143
1986	Centroberyx affinis	54.66666666
1987	Centroberyx affinis	59.35483871
1988	Centroberyx affinis	63.75
1989	Centroberyx affinis	67.87878788
1990	Centroberyx affinis	90.23529413
1991	Centroberyx affinis	128.8
1992	Centroberyx affinis	104.2055556
1993	Centroberyx affinis	112.8888889
1994	Centroberyx affinis	91.55555556
1995	Centroberyx affinis	91.77777937
1996	Centroberyx affinis	148.2222453
1997	Centroberyx affinis	235.3353408
1998	Centroberyx affinis	186.9059537
1999	Centroberyx affinis	158.6666776
2000	Centroberyx affinis	175.2222452
2001	Centroberyx affinis	218.5387535
2002	Centroberyx affinis	141.0693356
2003	Centroberyx affinis	192.3261794
2004	Centroberyx affinis	57.16170542
2005	Centroberyx affinis	60.13454896
2006	Centroberyx affinis	54.71115579
2007	Centroberyx affinis	59.20730594
2008	Centroberyx affinis	97.14708625
2009	Centroberyx affinis	46.93760138
2010	Centroberyx affinis	34.5891447
2011	Centroberyx affinis	38.99117605
2012	Centroberyx affinis	30.06065684
2013	Centroberyx affinis	50.01871111
2014	Centroberyx affinis	68.39690556
2015	Centroberyx affinis	59.97317563
2016	Centroberyx affinis	55.99387336
2017	Centroberyx affinis	70.18595472
2018	Centroberyx affinis	47.19409488
2019	Centroberyx affinis	58.06766033
1989	Centrolophus niger	8.307878787
1990	Centrolophus niger	11.99529412
1991	Centrolophus niger	2.497142858
1992	Centrolophus niger	5.740000001
1993	Centrolophus niger	29.39555556
1994	Centrolophus niger	14.70888889
1995	Centrolophus niger	25.43777822
1996	Centrolophus niger	58.81778692
1997	Centrolophus niger	106.09667
1998	Centrolophus niger	108.2789264
1999	Centrolophus niger	97.07556224
2000	Centrolophus niger	126.7165721
2001	Centrolophus niger	89.69700106
2002	Centrolophus niger	81.51139598
2003	Centrolophus niger	61.88536677
2004	Centrolophus niger	78.01950562
2005	Centrolophus niger	62.43586659
2006	Centrolophus niger	54.40031957
2007	Centrolophus niger	35.68590632
2008	Centrolophus niger	23.68378965
2009	Centrolophus niger	38.1401538
2010	Centrolophus niger	33.55981769
2011	Centrolophus niger	27.94664692
2012	Centrolophus niger	25.02694538
2013	Centrolophus niger	38.2618713
2014	Centrolophus niger	35.37603552
2015	Centrolophus niger	31.52510544
2016	Centrolophus niger	32.40193563
2017	Centrolophus niger	32.26861262
2018	Centrolophus niger	29.580681
2019	Centrolophus niger	31.61304765
1996	Centrophorus squamosus	13.89333549
1997	Centrophorus squamosus	13.1977782
1998	Centrophorus squamosus	6.167779918
1999	Centrophorus squamosus	1.365555651
2000	Centrophorus squamosus	0.094444456
2002	Centrophorus squamosus	0.82745808
2003	Centrophorus squamosus	1.457219227
2004	Centrophorus squamosus	3.056424132
2005	Centrophorus squamosus	0.197107689
2006	Centrophorus squamosus	0.45443756
2007	Centrophorus squamosus	1.855534625
2008	Centrophorus squamosus	36.18896458
2009	Centrophorus squamosus	18.61075895
2010	Centrophorus squamosus	19.72808604
2011	Centrophorus squamosus	11.65613357
2012	Centrophorus squamosus	6.361725673
2013	Centrophorus squamosus	9.307926371
2014	Centrophorus squamosus	10.55217058
2015	Centrophorus squamosus	9.403729741
2016	Centrophorus squamosus	9.665282365
2017	Centrophorus squamosus	9.625512995
2018	Centrophorus squamosus	8.823720832
2019	Centrophorus squamosus	9.429962313
2002	Centroselachus crepidater	0.95124224
2003	Centroselachus crepidater	4.984871583
2004	Centroselachus crepidater	0.922609983
2005	Centroselachus crepidater	0.145881961
2006	Centroselachus crepidater	0.312635176
2007	Centroselachus crepidater	0.041333401
2008	Centroselachus crepidater	0.290324625
2009	Centroselachus crepidater	1.410363167
2010	Centroselachus crepidater	2.464755505
2011	Centroselachus crepidater	0.384341592
2012	Centroselachus crepidater	0.172570436
2013	Centroselachus crepidater	8.45983134
1955	Cetorhinus maximus	40.17765523
1956	Cetorhinus maximus	43.60859753
1957	Cetorhinus maximus	46.51535443
1958	Cetorhinus maximus	48.88392956
1959	Cetorhinus maximus	53.39540649
1960	Cetorhinus maximus	60.38591592
1961	Cetorhinus maximus	61.94298175
1962	Cetorhinus maximus	62.87123975
1963	Cetorhinus maximus	66.82198804
1964	Cetorhinus maximus	76.27882349
1965	Cetorhinus maximus	95.62694064
1966	Cetorhinus maximus	104.5884042
1967	Cetorhinus maximus	115.2221907
1968	Cetorhinus maximus	205.9228737
1969	Cetorhinus maximus	242.4639448
1970	Cetorhinus maximus	287.1335827
1971	Cetorhinus maximus	367.1526859
1972	Cetorhinus maximus	539.0280217
1973	Cetorhinus maximus	479.9727607
1974	Cetorhinus maximus	695.5942271
1975	Cetorhinus maximus	529.9682533
1976	Cetorhinus maximus	804.5523795
1977	Cetorhinus maximus	1112.608985
1978	Cetorhinus maximus	560.1511976
1979	Cetorhinus maximus	636.8828867
1980	Cetorhinus maximus	629.2321273
1981	Cetorhinus maximus	796.3931053
1982	Cetorhinus maximus	743.1812567
1983	Cetorhinus maximus	1466.349444
1984	Cetorhinus maximus	1611.86956
1985	Cetorhinus maximus	1389.8396
1986	Cetorhinus maximus	1566.176439
1987	Cetorhinus maximus	2246.547079
1988	Cetorhinus maximus	2481.747788
1989	Cetorhinus maximus	2535.916208
1990	Cetorhinus maximus	2216.610487
1991	Cetorhinus maximus	2128.346185
1992	Cetorhinus maximus	2186.227522
1993	Cetorhinus maximus	1958.166067
1994	Cetorhinus maximus	1982.433496
1995	Cetorhinus maximus	2126.720847
1996	Cetorhinus maximus	1803.69508
1997	Cetorhinus maximus	2092.509326
1998	Cetorhinus maximus	1921.091756
1999	Cetorhinus maximus	1674.910729
2000	Cetorhinus maximus	1766.800214
2001	Cetorhinus maximus	1754.505136
2002	Cetorhinus maximus	1488.224758
2003	Cetorhinus maximus	1552.199
2004	Cetorhinus maximus	1308.973005
2005	Cetorhinus maximus	1138.595724
2006	Cetorhinus maximus	1116.866927
2007	Cetorhinus maximus	1067.820633
2008	Cetorhinus maximus	920.0763057
2009	Cetorhinus maximus	856.6738917
2010	Cetorhinus maximus	828.1472149
2011	Cetorhinus maximus	835.0707084
2012	Cetorhinus maximus	830.8032531
2013	Cetorhinus maximus	803.4325445
2014	Cetorhinus maximus	745.5656684
2015	Cetorhinus maximus	657.082026
2016	Cetorhinus maximus	482.9065605
2017	Cetorhinus maximus	481.0801471
2018	Cetorhinus maximus	408.0862094
2019	Cetorhinus maximus	466.5314727
1950	Chelidonichthys kumu	2811.278815
1951	Chelidonichthys kumu	2998.729032
1952	Chelidonichthys kumu	3470.179357
1953	Chelidonichthys kumu	4061.629792
1954	Chelidonichthys kumu	4243.080334
1955	Chelidonichthys kumu	4134.530978
1956	Chelidonichthys kumu	4157.981725
1957	Chelidonichthys kumu	4309.432572
1958	Chelidonichthys kumu	4168.883515
1959	Chelidonichthys kumu	3826.334553
1960	Chelidonichthys kumu	4887.785682
1961	Chelidonichthys kumu	5393.236899
1962	Chelidonichthys kumu	5528.688202
1963	Chelidonichthys kumu	5952.139586
1964	Chelidonichthys kumu	8007.591049
1965	Chelidonichthys kumu	7377.042586
1966	Chelidonichthys kumu	7328.494195
1967	Chelidonichthys kumu	6539.919533
1968	Chelidonichthys kumu	5485.408452
1969	Chelidonichthys kumu	5786.833644
1970	Chelidonichthys kumu	7572.322392
1971	Chelidonichthys kumu	6670.624794
1972	Chelidonichthys kumu	3631.65405
1973	Chelidonichthys kumu	5029.332219
1974	Chelidonichthys kumu	4045.56635
1975	Chelidonichthys kumu	2729.615086
1976	Chelidonichthys kumu	3357.569389
1977	Chelidonichthys kumu	3527.283334
1978	Chelidonichthys kumu	6033.992082
1979	Chelidonichthys kumu	5064.861175
1980	Chelidonichthys kumu	5675.744166
1981	Chelidonichthys kumu	6113.112115
1982	Chelidonichthys kumu	5175.489164
1983	Chelidonichthys kumu	6494.878053
1984	Chelidonichthys kumu	6253.925674
1985	Chelidonichthys kumu	4505.819367
1986	Chelidonichthys kumu	4059.742813
1987	Chelidonichthys kumu	3256.572103
1988	Chelidonichthys kumu	4058.828084
1989	Chelidonichthys kumu	3491.286811
1990	Chelidonichthys kumu	3390.237716
1991	Chelidonichthys kumu	3423.518908
1992	Chelidonichthys kumu	3934.870217
1993	Chelidonichthys kumu	4283.038037
1994	Chelidonichthys kumu	3687.378938
1995	Chelidonichthys kumu	3478.474758
1996	Chelidonichthys kumu	3447.686928
1997	Chelidonichthys kumu	3294.321488
1998	Chelidonichthys kumu	3005.42194
1999	Chelidonichthys kumu	2735.032229
2000	Chelidonichthys kumu	2909.516464
2001	Chelidonichthys kumu	3923.506726
2002	Chelidonichthys kumu	4044.627812
2003	Chelidonichthys kumu	4526.022614
2004	Chelidonichthys kumu	4112.819456
2005	Chelidonichthys kumu	4630.767498
2006	Chelidonichthys kumu	4257.658412
2007	Chelidonichthys kumu	4487.038535
2008	Chelidonichthys kumu	3991.403651
2009	Chelidonichthys kumu	4157.537153
2010	Chelidonichthys kumu	4493.83095
2011	Chelidonichthys kumu	3929.956129
2012	Chelidonichthys kumu	3998.200578
2013	Chelidonichthys kumu	4497.007308
2014	Chelidonichthys kumu	4477.345892
2015	Chelidonichthys kumu	4603.42558
2016	Chelidonichthys kumu	4702.172718
2017	Chelidonichthys kumu	4673.302969
2018	Chelidonichthys kumu	4407.957227
2019	Chelidonichthys kumu	4581.627919
1955	Coryphaena hippurus	3.313321391
1956	Coryphaena hippurus	6.725221599
1957	Coryphaena hippurus	3.277765966
1958	Coryphaena hippurus	7.689101626
1959	Coryphaena hippurus	13.13588083
1960	Coryphaena hippurus	13.80866588
1961	Coryphaena hippurus	22.42859094
1962	Coryphaena hippurus	0.086785931
1963	Coryphaena hippurus	5.889528903
1964	Coryphaena hippurus	4.639159537
1965	Coryphaena hippurus	42.32580316
1966	Coryphaena hippurus	54.39170742
1967	Coryphaena hippurus	33.59396955
1968	Coryphaena hippurus	33.59769326
1969	Coryphaena hippurus	40.54687729
1970	Coryphaena hippurus	27.02982207
1971	Coryphaena hippurus	58.75520253
1972	Coryphaena hippurus	65.14935245
1973	Coryphaena hippurus	82.57553323
1974	Coryphaena hippurus	87.15913382
1975	Coryphaena hippurus	38.77552765
1976	Coryphaena hippurus	80.58430156
1977	Coryphaena hippurus	46.85404297
1978	Coryphaena hippurus	1.587957087
1979	Coryphaena hippurus	31.73190672
1980	Coryphaena hippurus	63.1421609
1981	Coryphaena hippurus	56.64794908
1982	Coryphaena hippurus	51.13384124
1983	Coryphaena hippurus	606.5050561
1984	Coryphaena hippurus	188.1372984
1985	Coryphaena hippurus	118.7956281
1986	Coryphaena hippurus	246.285873
1987	Coryphaena hippurus	383.849592
1988	Coryphaena hippurus	114.5432337
1989	Coryphaena hippurus	24.42025848
1990	Coryphaena hippurus	316.796982
1991	Coryphaena hippurus	458.6192879
1992	Coryphaena hippurus	38.12208693
1993	Coryphaena hippurus	30.18365408
1994	Coryphaena hippurus	69.79363725
1995	Coryphaena hippurus	33.1498553
1996	Coryphaena hippurus	73.49488975
1997	Coryphaena hippurus	92.83826267
1998	Coryphaena hippurus	96.72788088
1999	Coryphaena hippurus	86.76809337
2000	Coryphaena hippurus	103.8715071
2001	Coryphaena hippurus	74.02694236
2002	Coryphaena hippurus	76.59290647
2003	Coryphaena hippurus	49.35382759
2004	Coryphaena hippurus	48.45859009
2005	Coryphaena hippurus	42.58617626
2006	Coryphaena hippurus	32.9931357
2007	Coryphaena hippurus	42.17452433
2008	Coryphaena hippurus	84.99790659
2009	Coryphaena hippurus	66.5523086
2010	Coryphaena hippurus	89.23675981
2011	Coryphaena hippurus	120.0834542
2012	Coryphaena hippurus	112.7688569
2013	Coryphaena hippurus	167.9110707
2014	Coryphaena hippurus	102.2384485
2015	Coryphaena hippurus	184.6656309
2016	Coryphaena hippurus	2.03851024
2017	Coryphaena hippurus	2.030122462
2018	Coryphaena hippurus	1.861016016
2019	Coryphaena hippurus	1.988878754
1989	Cyttus novaezealandiae	102.2181818
1990	Cyttus novaezealandiae	104.6494118
1991	Cyttus novaezealandiae	166.7702857
1992	Cyttus novaezealandiae	238.4455555
1993	Cyttus novaezealandiae	227.7388889
1994	Cyttus novaezealandiae	168.5355555
1995	Cyttus novaezealandiae	181.1844476
1996	Cyttus novaezealandiae	152.3966904
1997	Cyttus novaezealandiae	148.7911158
1998	Cyttus novaezealandiae	152.0511638
1999	Cyttus novaezealandiae	102.6833404
2000	Cyttus novaezealandiae	74.26445417
2001	Cyttus novaezealandiae	63.75805079
2002	Cyttus novaezealandiae	251.6979251
2003	Cyttus novaezealandiae	1013.663071
2004	Cyttus novaezealandiae	1084.714337
2005	Cyttus novaezealandiae	741.5603265
2006	Cyttus novaezealandiae	526.5221146
2007	Cyttus novaezealandiae	383.3013959
2008	Cyttus novaezealandiae	306.1462011
2009	Cyttus novaezealandiae	401.1812668
2010	Cyttus novaezealandiae	217.2633441
2011	Cyttus novaezealandiae	85.1500443
2012	Cyttus novaezealandiae	72.53970503
2013	Cyttus novaezealandiae	67.9921013
2014	Cyttus novaezealandiae	87.18031435
2015	Cyttus novaezealandiae	77.69208319
2016	Cyttus novaezealandiae	79.85298837
2017	Cyttus novaezealandiae	79.52442033
2018	Cyttus novaezealandiae	72.90014409
2019	Cyttus novaezealandiae	77.90881245
1990	Cyttus traversi	150.5882353
1991	Cyttus traversi	190.2857143
1992	Cyttus traversi	276.6666667
1993	Cyttus traversi	305.5555556
1994	Cyttus traversi	209.4444444
1995	Cyttus traversi	314.4444499
1996	Cyttus traversi	287.7778225
1997	Cyttus traversi	392.7777902
1998	Cyttus traversi	625.0002168
1999	Cyttus traversi	705.0000486
2000	Cyttus traversi	707.2223147
2001	Cyttus traversi	771.2805371
2002	Cyttus traversi	848.6463589
2003	Cyttus traversi	1050.521461
2004	Cyttus traversi	594.4452664
2005	Cyttus traversi	425.3962537
2006	Cyttus traversi	524.7804738
2007	Cyttus traversi	481.4782804
2008	Cyttus traversi	480.1522654
2009	Cyttus traversi	512.9609294
2010	Cyttus traversi	485.3638046
2011	Cyttus traversi	423.3327686
2012	Cyttus traversi	425.3026264
2013	Cyttus traversi	547.9827684
2014	Cyttus traversi	538.2420558
2015	Cyttus traversi	608.3161493
2016	Cyttus traversi	570.8204291
2017	Cyttus traversi	590.1018984
2018	Cyttus traversi	545.5353051
2019	Cyttus traversi	572.0008425
1989	Dalatias licha	291.7939394
1990	Dalatias licha	186.8105882
1991	Dalatias licha	244.1622857
1992	Dalatias licha	269.33
1993	Dalatias licha	305.2644444
1994	Dalatias licha	389.7133333
1995	Dalatias licha	418.5933405
1996	Dalatias licha	476.7278519
1997	Dalatias licha	551.8444619
1998	Dalatias licha	445.40571
1999	Dalatias licha	591.7067075
2000	Dalatias licha	493.3500646
2001	Dalatias licha	451.8558426
2002	Dalatias licha	356.3723666
2003	Dalatias licha	397.001372
2004	Dalatias licha	468.2172721
2005	Dalatias licha	364.5089093
2006	Dalatias licha	314.7811931
2007	Dalatias licha	415.7492338
2008	Dalatias licha	339.2889904
2009	Dalatias licha	258.5546596
2010	Dalatias licha	204.5256126
2011	Dalatias licha	156.8592732
2012	Dalatias licha	115.7146017
2013	Dalatias licha	226.0301094
2014	Dalatias licha	193.4158184
2015	Dalatias licha	172.3654929
2016	Dalatias licha	177.159617
2017	Dalatias licha	176.4306651
2018	Dalatias licha	161.7342302
2019	Dalatias licha	172.8463225
1995	Diastobranchus capensis	0.002222222
1997	Diastobranchus capensis	0.015555556
1998	Diastobranchus capensis	0.576666864
1999	Diastobranchus capensis	2.67555574
2000	Diastobranchus capensis	0.206666694
2001	Diastobranchus capensis	2.462314506
2002	Diastobranchus capensis	1.102905716
2003	Diastobranchus capensis	1.945560481
2004	Diastobranchus capensis	1.500912617
2005	Diastobranchus capensis	2.642579346
2006	Diastobranchus capensis	0.205445973
2007	Diastobranchus capensis	0.193261586
2008	Diastobranchus capensis	22.16181863
2009	Diastobranchus capensis	41.9543927
2010	Diastobranchus capensis	25.38843221
2011	Diastobranchus capensis	5.125668603
2012	Diastobranchus capensis	3.214263566
2013	Diastobranchus capensis	4.907391324
2014	Diastobranchus capensis	5.12287585
2015	Diastobranchus capensis	4.56532991
2016	Diastobranchus capensis	4.692308679
2017	Diastobranchus capensis	4.673001417
2018	Diastobranchus capensis	4.283746741
2019	Diastobranchus capensis	4.578065317
1995	Dissostichus eleginoides	0.095611247
1996	Dissostichus eleginoides	17.66463755
1997	Dissostichus eleginoides	3.876282686
1998	Dissostichus eleginoides	0.04705509
2000	Dissostichus eleginoides	0.932268791
2001	Dissostichus eleginoides	0.046354446
2002	Dissostichus eleginoides	0.184081103
2003	Dissostichus eleginoides	0.091579941
2004	Dissostichus eleginoides	3.00791958
2005	Dissostichus eleginoides	0.045358639
2006	Dissostichus eleginoides	0.045117797
2007	Dissostichus eleginoides	0.089866691
2009	Dissostichus eleginoides	18.26217642
2011	Dissostichus eleginoides	20.05580376
2012	Dissostichus eleginoides	30.42105691
2013	Dissostichus eleginoides	23.70649295
2014	Dissostichus eleginoides	27.6536684
2015	Dissostichus eleginoides	23.67102947
2016	Dissostichus eleginoides	22.46492879
2017	Dissostichus eleginoides	22.26734175
2018	Dissostichus eleginoides	20.31567016
2019	Dissostichus eleginoides	21.84312825
1983	Epigonus telescopus	130
1984	Epigonus telescopus	338.4615385
1985	Epigonus telescopus	760
1986	Epigonus telescopus	389.3333333
1987	Epigonus telescopus	2340.645161
1988	Epigonus telescopus	2047.5
1989	Epigonus telescopus	2181.818182
1990	Epigonus telescopus	2805.882353
1991	Epigonus telescopus	4926.857142
1992	Epigonus telescopus	2042.222222
1993	Epigonus telescopus	2628.888889
1994	Epigonus telescopus	4223.333334
1995	Epigonus telescopus	4122.222294
1996	Epigonus telescopus	4988.889664
1997	Epigonus telescopus	5074.444605
1998	Epigonus telescopus	3047.778835
1999	Epigonus telescopus	2134.444592
2000	Epigonus telescopus	4863.33397
2001	Epigonus telescopus	2461.202348
2002	Epigonus telescopus	3165.97505
2003	Epigonus telescopus	3340.343383
2004	Epigonus telescopus	1992.959925
2005	Epigonus telescopus	1874.193442
2006	Epigonus telescopus	3288.252118
2007	Epigonus telescopus	2477.769898
2008	Epigonus telescopus	1267.378654
2009	Epigonus telescopus	1647.286296
2010	Epigonus telescopus	1297.650816
2011	Epigonus telescopus	961.4109981
2012	Epigonus telescopus	826.1113843
2013	Epigonus telescopus	639.1279753
2014	Epigonus telescopus	634.0648692
2015	Epigonus telescopus	696.4559826
2016	Epigonus telescopus	610.7550032
2017	Epigonus telescopus	627.4794624
2018	Epigonus telescopus	493.3659492
2019	Epigonus telescopus	588.6222449
1990	Eptatretus cirrhatus	0.235294119
1991	Eptatretus cirrhatus	0.002285714
1992	Eptatretus cirrhatus	0.133333333
1993	Eptatretus cirrhatus	4.111111112
1994	Eptatretus cirrhatus	4.555555557
1995	Eptatretus cirrhatus	1.111111132
1996	Eptatretus cirrhatus	0.888889027
1997	Eptatretus cirrhatus	0.188888896
1998	Eptatretus cirrhatus	0.166666724
1999	Eptatretus cirrhatus	0.400000029
2000	Eptatretus cirrhatus	2.81111148
2001	Eptatretus cirrhatus	0.789631119
2002	Eptatretus cirrhatus	1.215538149
2003	Eptatretus cirrhatus	0.969992903
2004	Eptatretus cirrhatus	0.008914107
2005	Eptatretus cirrhatus	0.052339331
2006	Eptatretus cirrhatus	0.001116554
2007	Eptatretus cirrhatus	466.1737504
2008	Eptatretus cirrhatus	489.1969942
2009	Eptatretus cirrhatus	188.4209427
2010	Eptatretus cirrhatus	1225.906235
2011	Eptatretus cirrhatus	597.4562206
2012	Eptatretus cirrhatus	116.4572113
2013	Eptatretus cirrhatus	130.4932597
2014	Eptatretus cirrhatus	322.9462802
2015	Eptatretus cirrhatus	287.7985639
2016	Eptatretus cirrhatus	295.8033101
2017	Eptatretus cirrhatus	294.5861795
2018	Eptatretus cirrhatus	270.0475507
2019	Eptatretus cirrhatus	288.6014046
2002	Galeocerdo cuvier	0.200731072
2003	Galeocerdo cuvier	0.787143668
2005	Galeocerdo cuvier	0.002227205
2011	Galeocerdo cuvier	0.22280672
2012	Galeocerdo cuvier	0.320647006
1950	Galeorhinus galeus	294
1951	Galeorhinus galeus	316
1952	Galeorhinus galeus	356
1953	Galeorhinus galeus	284
1954	Galeorhinus galeus	370
1955	Galeorhinus galeus	360
1956	Galeorhinus galeus	328
1957	Galeorhinus galeus	602
1958	Galeorhinus galeus	646
1959	Galeorhinus galeus	608.0000001
1960	Galeorhinus galeus	614
1961	Galeorhinus galeus	719.9999999
1962	Galeorhinus galeus	706
1963	Galeorhinus galeus	761.9999999
1964	Galeorhinus galeus	682
1965	Galeorhinus galeus	718
1966	Galeorhinus galeus	608
1967	Galeorhinus galeus	752
1968	Galeorhinus galeus	716
1969	Galeorhinus galeus	780
1970	Galeorhinus galeus	900
1971	Galeorhinus galeus	1194
1972	Galeorhinus galeus	532.3936118
1973	Galeorhinus galeus	465.4258318
1974	Galeorhinus galeus	730.2863183
1975	Galeorhinus galeus	686.2657647
1976	Galeorhinus galeus	1032.154875
1977	Galeorhinus galeus	1257.255769
1978	Galeorhinus galeus	254.9543405
1979	Galeorhinus galeus	723.1212959
1980	Galeorhinus galeus	2907.440733
1981	Galeorhinus galeus	4118.038464
1982	Galeorhinus galeus	4250.458362
1983	Galeorhinus galeus	6530
1984	Galeorhinus galeus	7347.692308
1985	Galeorhinus galeus	6430
1986	Galeorhinus galeus	4956
1987	Galeorhinus galeus	2510.967742
1988	Galeorhinus galeus	2958.75
1989	Galeorhinus galeus	2798.787879
1990	Galeorhinus galeus	2796.470588
1991	Galeorhinus galeus	2531.428572
1992	Galeorhinus galeus	2786.810667
1993	Galeorhinus galeus	3154.444445
1994	Galeorhinus galeus	2892.222222
1995	Galeorhinus galeus	2870.00005
1996	Galeorhinus galeus	3763.353918
1997	Galeorhinus galeus	3503.333444
1998	Galeorhinus galeus	3241.152235
1999	Galeorhinus galeus	3801.201373
2000	Galeorhinus galeus	3693.393817
2001	Galeorhinus galeus	3551.115724
2002	Galeorhinus galeus	3249.497823
2003	Galeorhinus galeus	3526.307554
2004	Galeorhinus galeus	3485.958435
2005	Galeorhinus galeus	3750.61409
2006	Galeorhinus galeus	3463.551127
2007	Galeorhinus galeus	3552.438356
2008	Galeorhinus galeus	3683.772846
2009	Galeorhinus galeus	3885.762857
2010	Galeorhinus galeus	3646.365318
2011	Galeorhinus galeus	3864.582564
2012	Galeorhinus galeus	3647.359696
2013	Galeorhinus galeus	3516.871154
2014	Galeorhinus galeus	3463.648791
2015	Galeorhinus galeus	3389.012129
2016	Galeorhinus galeus	3280.825268
2017	Galeorhinus galeus	3310.81677
2018	Galeorhinus galeus	3137.18881
2019	Galeorhinus galeus	3280.144835
1989	Genyagnus monopterygius	58.90181819
1990	Genyagnus monopterygius	82.53294079
1991	Genyagnus monopterygius	66.25657089
1992	Genyagnus monopterygius	50.95111108
1993	Genyagnus monopterygius	38.9377781
1994	Genyagnus monopterygius	38.76666635
1995	Genyagnus monopterygius	39.78333428
1996	Genyagnus monopterygius	36.06222881
1997	Genyagnus monopterygius	45.81111286
1998	Genyagnus monopterygius	40.10779116
1999	Genyagnus monopterygius	51.44111494
2000	Genyagnus monopterygius	45.72556259
2001	Genyagnus monopterygius	49.50542245
2002	Genyagnus monopterygius	42.21151313
2003	Genyagnus monopterygius	34.56631058
2004	Genyagnus monopterygius	34.53658978
2005	Genyagnus monopterygius	41.99396011
2006	Genyagnus monopterygius	32.87470539
2007	Genyagnus monopterygius	40.43970807
2008	Genyagnus monopterygius	38.20895401
2009	Genyagnus monopterygius	26.60132692
2010	Genyagnus monopterygius	42.45538533
2011	Genyagnus monopterygius	41.05993589
2012	Genyagnus monopterygius	31.01146406
2013	Genyagnus monopterygius	34.59627551
2014	Genyagnus monopterygius	40.41407558
2015	Genyagnus monopterygius	36.01562745
2016	Genyagnus monopterygius	37.01735572
2017	Genyagnus monopterygius	36.86504182
2018	Genyagnus monopterygius	33.79423389
2019	Genyagnus monopterygius	36.11609637
1950	Genypterus blacodes	1052
1951	Genypterus blacodes	680
1952	Genypterus blacodes	711.9999999
1953	Genypterus blacodes	654
1954	Genypterus blacodes	668
1955	Genypterus blacodes	482.0000001
1956	Genypterus blacodes	402
1957	Genypterus blacodes	472
1958	Genypterus blacodes	528
1959	Genypterus blacodes	472
1960	Genypterus blacodes	524
1961	Genypterus blacodes	588
1962	Genypterus blacodes	536
1963	Genypterus blacodes	512
1964	Genypterus blacodes	546
1965	Genypterus blacodes	508
1966	Genypterus blacodes	462
1967	Genypterus blacodes	405.9999999
1968	Genypterus blacodes	406
1969	Genypterus blacodes	488
1970	Genypterus blacodes	610.0000001
1971	Genypterus blacodes	628
1972	Genypterus blacodes	994.8608984
1973	Genypterus blacodes	2077.324334
1974	Genypterus blacodes	1580.291705
1975	Genypterus blacodes	5198.463168
1976	Genypterus blacodes	6722.984946
1977	Genypterus blacodes	6318.802842
1978	Genypterus blacodes	5874.766076
1979	Genypterus blacodes	10956.79133
1980	Genypterus blacodes	11109.61087
1981	Genypterus blacodes	10219.28544
1982	Genypterus blacodes	8510.948149
1983	Genypterus blacodes	9930
1984	Genypterus blacodes	11840
1985	Genypterus blacodes	9932.857143
1986	Genypterus blacodes	9606.666666
1987	Genypterus blacodes	8954.838709
1988	Genypterus blacodes	9876.249999
1989	Genypterus blacodes	10126.06061
1990	Genypterus blacodes	10585.64867
1991	Genypterus blacodes	15447.15523
1992	Genypterus blacodes	19814.33333
1993	Genypterus blacodes	21600.33333
1994	Genypterus blacodes	18548.44444
1995	Genypterus blacodes	22593.44482
1996	Genypterus blacodes	24212.89259
1997	Genypterus blacodes	26372.44524
1998	Genypterus blacodes	26947.67559
1999	Genypterus blacodes	25261.55717
2000	Genypterus blacodes	25957.5587
2001	Genypterus blacodes	24167.92836
2002	Genypterus blacodes	23354.00667
2003	Genypterus blacodes	23126.17913
2004	Genypterus blacodes	22979.3503
2005	Genypterus blacodes	20134.377
2006	Genypterus blacodes	17870.50544
2007	Genypterus blacodes	20133.49846
2008	Genypterus blacodes	18181.53009
2009	Genypterus blacodes	15863.41117
2010	Genypterus blacodes	15456.73988
2011	Genypterus blacodes	15142.71851
2012	Genypterus blacodes	15763.20842
2013	Genypterus blacodes	16734.62678
2014	Genypterus blacodes	18734.50879
2015	Genypterus blacodes	16761.94407
2016	Genypterus blacodes	17115.78403
2017	Genypterus blacodes	19605.83222
2018	Genypterus blacodes	18413.43469
2019	Genypterus blacodes	18187.79254
1950	Girella tricuspidata	26
1951	Girella tricuspidata	14
1952	Girella tricuspidata	40
1953	Girella tricuspidata	22
1954	Girella tricuspidata	32
1955	Girella tricuspidata	25.8
1956	Girella tricuspidata	13.6
1957	Girella tricuspidata	38.8
1958	Girella tricuspidata	46.4
1959	Girella tricuspidata	27.2
1960	Girella tricuspidata	12
1961	Girella tricuspidata	26
1962	Girella tricuspidata	60
1963	Girella tricuspidata	62
1964	Girella tricuspidata	128
1965	Girella tricuspidata	116
1966	Girella tricuspidata	88
1967	Girella tricuspidata	42
1968	Girella tricuspidata	78
1969	Girella tricuspidata	138
1970	Girella tricuspidata	148
1971	Girella tricuspidata	170
1972	Girella tricuspidata	111.2464263
1973	Girella tricuspidata	72.31192302
1974	Girella tricuspidata	75.82207677
1975	Girella tricuspidata	59.38838349
1976	Girella tricuspidata	90.5791385
1977	Girella tricuspidata	73.17899382
1978	Girella tricuspidata	100.4365584
1979	Girella tricuspidata	80.81124309
1980	Girella tricuspidata	84.03942086
1981	Girella tricuspidata	84.90800955
1982	Girella tricuspidata	93.14895263
1990	Girella tricuspidata	23.52941176
1991	Girella tricuspidata	97.71428572
1992	Girella tricuspidata	114.4444445
1993	Girella tricuspidata	123.3333333
1994	Girella tricuspidata	107.7777778
1995	Girella tricuspidata	110.5555575
1996	Girella tricuspidata	110.5555727
1997	Girella tricuspidata	90.00000285
1998	Girella tricuspidata	88.89891972
1999	Girella tricuspidata	90.5555618
2000	Girella tricuspidata	95.00001244
2001	Girella tricuspidata	113.4399636
2002	Girella tricuspidata	80.29242818
2003	Girella tricuspidata	103.6888967
2004	Girella tricuspidata	62.95587438
2005	Girella tricuspidata	62.36175447
2006	Girella tricuspidata	70.34291457
2007	Girella tricuspidata	68.14425778
2008	Girella tricuspidata	75.93105593
2009	Girella tricuspidata	88.28739306
2010	Girella tricuspidata	102.6516552
2011	Girella tricuspidata	89.12268812
2012	Girella tricuspidata	86.84189754
2013	Girella tricuspidata	92.25673382
2014	Girella tricuspidata	78.3987224
2015	Girella tricuspidata	74.95644103
2016	Girella tricuspidata	75.20842932
2017	Girella tricuspidata	77.30576316
2018	Girella tricuspidata	65.99011114
2019	Girella tricuspidata	72.99150622
2002	Halargyreus johnsonii	0.461681463
2003	Halargyreus johnsonii	5.585821211
2004	Halargyreus johnsonii	9.774317349
2005	Halargyreus johnsonii	1.661495317
2006	Halargyreus johnsonii	0.275788888
2007	Halargyreus johnsonii	6.588767743
2008	Halargyreus johnsonii	0.29144126
2009	Halargyreus johnsonii	0.886226616
2010	Halargyreus johnsonii	0.446311545
2011	Halargyreus johnsonii	0.003342101
2012	Halargyreus johnsonii	0.691395108
2013	Halargyreus johnsonii	15.82925478
2014	Halargyreus johnsonii	6.513458714
2015	Halargyreus johnsonii	5.804569302
2016	Halargyreus johnsonii	5.96601592
2017	Halargyreus johnsonii	5.941467779
2018	Halargyreus johnsonii	5.446551581
2019	Halargyreus johnsonii	5.820761689
1991	Harriotta raleighana	5.270857142
1992	Harriotta raleighana	0.013333334
1993	Harriotta raleighana	0.042222221
1994	Harriotta raleighana	3.153333333
1995	Harriotta raleighana	5.040000086
1996	Harriotta raleighana	8.022223468
1997	Harriotta raleighana	3.334444551
1998	Harriotta raleighana	3.353334497
1999	Harriotta raleighana	17.24222341
2000	Harriotta raleighana	34.94556013
2001	Harriotta raleighana	78.12009731
2002	Harriotta raleighana	93.16152014
2003	Harriotta raleighana	169.058614
2004	Harriotta raleighana	208.8530491
2005	Harriotta raleighana	174.1730394
2006	Harriotta raleighana	131.1739039
2007	Harriotta raleighana	99.64142742
2008	Harriotta raleighana	96.03380298
2009	Harriotta raleighana	85.62871322
2010	Harriotta raleighana	120.0645001
2011	Harriotta raleighana	86.71080537
2012	Harriotta raleighana	100.1765822
2013	Harriotta raleighana	111.9729982
2014	Harriotta raleighana	116.64381
2015	Harriotta raleighana	103.9489322
2016	Harriotta raleighana	106.8401378
2017	Harriotta raleighana	106.4005268
2018	Harriotta raleighana	97.53750738
2019	Harriotta raleighana	104.2389074
1977	Hoplostethus atlanticus	261.7504214
1979	Hoplostethus atlanticus	1251
1980	Hoplostethus atlanticus	36370.48397
1981	Hoplostethus atlanticus	61280.30467
1982	Hoplostethus atlanticus	56153.87284
1983	Hoplostethus atlanticus	87574.08333
1984	Hoplostethus atlanticus	80128.15384
1985	Hoplostethus atlanticus	66124.57143
1986	Hoplostethus atlanticus	65948.33333
1987	Hoplostethus atlanticus	67655.2258
1988	Hoplostethus atlanticus	60414.74999
1989	Hoplostethus atlanticus	68026.54545
1990	Hoplostethus atlanticus	57046.00981
1991	Hoplostethus atlanticus	40203.76175
1992	Hoplostethus atlanticus	41913.33333
1993	Hoplostethus atlanticus	39986.66666
1994	Hoplostethus atlanticus	35602.22222
1995	Hoplostethus atlanticus	39157.77845
1996	Hoplostethus atlanticus	33305.56074
1997	Hoplostethus atlanticus	22477.77849
1998	Hoplostethus atlanticus	20310.00704
1999	Hoplostethus atlanticus	22407.33486
2000	Hoplostethus atlanticus	17942.00234
2001	Hoplostethus atlanticus	17008.60578
2002	Hoplostethus atlanticus	20218.7689
2003	Hoplostethus atlanticus	19550.15891
2004	Hoplostethus atlanticus	17789.21983
2005	Hoplostethus atlanticus	19878.36604
2006	Hoplostethus atlanticus	20021.32611
2007	Hoplostethus atlanticus	17884.44597
2008	Hoplostethus atlanticus	15573.73873
2009	Hoplostethus atlanticus	13738.77003
2010	Hoplostethus atlanticus	10273.08755
2011	Hoplostethus atlanticus	7156.66326
2012	Hoplostethus atlanticus	6496.497618
2013	Hoplostethus atlanticus	5917.769287
2014	Hoplostethus atlanticus	8265.117872
2015	Hoplostethus atlanticus	8980.051091
2016	Hoplostethus atlanticus	8770.820297
2017	Hoplostethus atlanticus	8848.543867
2018	Hoplostethus atlanticus	8257.110001
2019	Hoplostethus atlanticus	8641.062878
1983	Hydrolagus novaezealandiae	470
1984	Hydrolagus novaezealandiae	595.3846154
1985	Hydrolagus novaezealandiae	584.2857143
1986	Hydrolagus novaezealandiae	589.3333334
1987	Hydrolagus novaezealandiae	940.6451613
1988	Hydrolagus novaezealandiae	900
1989	Hydrolagus novaezealandiae	878.7878788
1990	Hydrolagus novaezealandiae	849.4117647
1991	Hydrolagus novaezealandiae	1555.428571
1992	Hydrolagus novaezealandiae	1025.555555
1993	Hydrolagus novaezealandiae	1042.222222
1994	Hydrolagus novaezealandiae	1507.777778
1995	Hydrolagus novaezealandiae	1975.55559
1996	Hydrolagus novaezealandiae	1865.555846
1997	Hydrolagus novaezealandiae	2752.222309
1998	Hydrolagus novaezealandiae	1615.556116
1999	Hydrolagus novaezealandiae	2175.555706
2000	Hydrolagus novaezealandiae	2083.333606
2001	Hydrolagus novaezealandiae	2272.135742
2002	Hydrolagus novaezealandiae	2300.601102
2003	Hydrolagus novaezealandiae	2821.898899
2004	Hydrolagus novaezealandiae	2188.41305
2005	Hydrolagus novaezealandiae	2358.610642
2006	Hydrolagus novaezealandiae	1926.055994
2007	Hydrolagus novaezealandiae	2240.940674
2008	Hydrolagus novaezealandiae	2133.885998
2009	Hydrolagus novaezealandiae	2198.244331
2010	Hydrolagus novaezealandiae	2262.799531
2011	Hydrolagus novaezealandiae	2607.952661
2012	Hydrolagus novaezealandiae	2495.034518
2013	Hydrolagus novaezealandiae	1871.811322
2014	Hydrolagus novaezealandiae	2692.906696
2015	Hydrolagus novaezealandiae	2399.82538
2016	Hydrolagus novaezealandiae	2466.573431
2017	Hydrolagus novaezealandiae	2456.424316
2018	Hydrolagus novaezealandiae	2251.807505
2019	Hydrolagus novaezealandiae	2406.519916
1963	Hyperoglyphe antarctica	2
1965	Hyperoglyphe antarctica	3.999999999
1969	Hyperoglyphe antarctica	1.999999998
1970	Hyperoglyphe antarctica	14
1971	Hyperoglyphe antarctica	22
1977	Hyperoglyphe antarctica	1.016374913
1978	Hyperoglyphe antarctica	3.090355641
1979	Hyperoglyphe antarctica	15.32627024
1980	Hyperoglyphe antarctica	24.24214064
1981	Hyperoglyphe antarctica	509.4480573
1982	Hyperoglyphe antarctica	749.4908035
1983	Hyperoglyphe antarctica	1258.333333
1984	Hyperoglyphe antarctica	2132.307692
1985	Hyperoglyphe antarctica	1824.285714
1986	Hyperoglyphe antarctica	2048
1987	Hyperoglyphe antarctica	1820.645161
1988	Hyperoglyphe antarctica	1592.5
1989	Hyperoglyphe antarctica	1721.212121
1990	Hyperoglyphe antarctica	1812.941176
1991	Hyperoglyphe antarctica	2035.428571
1992	Hyperoglyphe antarctica	2256.666667
1993	Hyperoglyphe antarctica	2594.444444
1994	Hyperoglyphe antarctica	2581.111111
1995	Hyperoglyphe antarctica	2538.888933
1996	Hyperoglyphe antarctica	2612.222628
1997	Hyperoglyphe antarctica	3162.222323
1998	Hyperoglyphe antarctica	2903.33434
1999	Hyperoglyphe antarctica	3083.333546
2000	Hyperoglyphe antarctica	3034.444842
2001	Hyperoglyphe antarctica	3026.177853
2002	Hyperoglyphe antarctica	3104.640556
2003	Hyperoglyphe antarctica	3347.032989
2004	Hyperoglyphe antarctica	3444.187748
2005	Hyperoglyphe antarctica	3354.171508
2006	Hyperoglyphe antarctica	2763.471644
2007	Hyperoglyphe antarctica	2709.013527
2008	Hyperoglyphe antarctica	2789.349672
2009	Hyperoglyphe antarctica	2286.531724
2010	Hyperoglyphe antarctica	2297.388675
2011	Hyperoglyphe antarctica	1889.400988
2012	Hyperoglyphe antarctica	1356.069631
2013	Hyperoglyphe antarctica	1266.029155
2014	Hyperoglyphe antarctica	1263.825888
2015	Hyperoglyphe antarctica	1182.269275
2016	Hyperoglyphe antarctica	1046.571626
2017	Hyperoglyphe antarctica	894.4642686
2018	Hyperoglyphe antarctica	705.6109233
2019	Hyperoglyphe antarctica	938.0740713
1958	Istiompax indica	0.720102307
1959	Istiompax indica	1.384854651
1960	Istiompax indica	1.20721097
1961	Istiompax indica	1.061279165
1962	Istiompax indica	0.002634739
1963	Istiompax indica	0.375376649
1964	Istiompax indica	0.359538334
1965	Istiompax indica	0.166730163
1966	Istiompax indica	0.430801813
1967	Istiompax indica	0.547886345
1968	Istiompax indica	0.641736049
1969	Istiompax indica	1.403938667
1970	Istiompax indica	0.831129245
1971	Istiompax indica	3.073443909
1972	Istiompax indica	0.315584485
1973	Istiompax indica	0.473075437
1974	Istiompax indica	11.03817756
1975	Istiompax indica	2.022507366
1976	Istiompax indica	0.953535138
1977	Istiompax indica	0.61262665
1978	Istiompax indica	0.029470126
1979	Istiompax indica	0.068276286
1980	Istiompax indica	0.615165067
1981	Istiompax indica	1.228015142
1982	Istiompax indica	1.781289787
1983	Istiompax indica	4.133433137
1984	Istiompax indica	2.118724436
1985	Istiompax indica	0.753788633
1986	Istiompax indica	1.858410711
1987	Istiompax indica	1.766979744
1988	Istiompax indica	1.249087589
1989	Istiompax indica	0.112139513
1990	Istiompax indica	1.61989409
1991	Istiompax indica	1.758411427
1992	Istiompax indica	0.43182485
1993	Istiompax indica	0.280955706
1994	Istiompax indica	0.839891125
1995	Istiompax indica	0.697425631
1996	Istiompax indica	1.309560059
1997	Istiompax indica	1.440641615
1998	Istiompax indica	2.768713719
1999	Istiompax indica	3.029484105
2000	Istiompax indica	2.246304044
2001	Istiompax indica	2.095092961
2002	Istiompax indica	2.522781196
2003	Istiompax indica	0.964337643
2004	Istiompax indica	3.582282585
2005	Istiompax indica	2.290228459
2006	Istiompax indica	0.807390866
2007	Istiompax indica	0.941213976
2008	Istiompax indica	1.054381747
2009	Istiompax indica	1.714803558
2010	Istiompax indica	1.70220567
2011	Istiompax indica	1.191092912
2012	Istiompax indica	2.285368486
2013	Istiompax indica	1.143265976
2014	Istiompax indica	2.067190791
2015	Istiompax indica	2.214892173
2016	Istiompax indica	0.81852965
2017	Istiompax indica	0.178210161
2018	Istiompax indica	2.515301617
1994	Istiophorus platypterus	0.463393349
1995	Istiophorus platypterus	0.008834924
1996	Istiophorus platypterus	0.045676083
2003	Istiophorus platypterus	0.010952422
2004	Istiophorus platypterus	0.005272084
1950	Isurus oxyrinchus	4.384801183
1951	Isurus oxyrinchus	5.261761419
1952	Isurus oxyrinchus	6.138721656
1953	Isurus oxyrinchus	7.015681892
1954	Isurus oxyrinchus	7.892642129
1955	Isurus oxyrinchus	8.769602366
1956	Isurus oxyrinchus	9.646562603
1957	Isurus oxyrinchus	10.52352284
1958	Isurus oxyrinchus	11.40048308
1959	Isurus oxyrinchus	12.27744331
1960	Isurus oxyrinchus	13.15440355
1961	Isurus oxyrinchus	14.03136378
1962	Isurus oxyrinchus	14.90832402
1963	Isurus oxyrinchus	15.78528426
1964	Isurus oxyrinchus	16.66224449
1965	Isurus oxyrinchus	17.53920473
1966	Isurus oxyrinchus	18.41616497
1967	Isurus oxyrinchus	19.29312521
1968	Isurus oxyrinchus	20.17008544
1969	Isurus oxyrinchus	21.04704568
1970	Isurus oxyrinchus	21.92400592
1971	Isurus oxyrinchus	22.80096616
1972	Isurus oxyrinchus	23.67792638
1973	Isurus oxyrinchus	24.55488662
1974	Isurus oxyrinchus	25.43184686
1975	Isurus oxyrinchus	26.3088071
1976	Isurus oxyrinchus	27.18576733
1977	Isurus oxyrinchus	28.06272757
1978	Isurus oxyrinchus	28.93968781
1979	Isurus oxyrinchus	29.81664805
1980	Isurus oxyrinchus	30.69360828
1981	Isurus oxyrinchus	42.19867873
1982	Isurus oxyrinchus	34.93271115
1983	Isurus oxyrinchus	24.99847092
1984	Isurus oxyrinchus	23.20319033
1985	Isurus oxyrinchus	47.61650406
1986	Isurus oxyrinchus	36.31558185
1987	Isurus oxyrinchus	51.64333141
1988	Isurus oxyrinchus	44.79342354
1989	Isurus oxyrinchus	31.88442458
1990	Isurus oxyrinchus	36.62248444
1991	Isurus oxyrinchus	27.899
1992	Isurus oxyrinchus	18.51477778
1993	Isurus oxyrinchus	32.22222222
1994	Isurus oxyrinchus	56.01755556
1995	Isurus oxyrinchus	76.74966799
1996	Isurus oxyrinchus	73.33334473
1997	Isurus oxyrinchus	61.11111305
1998	Isurus oxyrinchus	84.62447372
1999	Isurus oxyrinchus	110.1268964
2000	Isurus oxyrinchus	218.7588063
2001	Isurus oxyrinchus	356.7159254
2002	Isurus oxyrinchus	276.7710703
2003	Isurus oxyrinchus	244.0538247
2004	Isurus oxyrinchus	111.4563264
2005	Isurus oxyrinchus	124.9435089
2006	Isurus oxyrinchus	98.74655276
2007	Isurus oxyrinchus	84.6059235
2008	Isurus oxyrinchus	83.51585498
2009	Isurus oxyrinchus	87.16983113
2010	Isurus oxyrinchus	74.9931837
2011	Isurus oxyrinchus	101.8490577
2012	Isurus oxyrinchus	114.8021297
2013	Isurus oxyrinchus	90.15997068
2014	Isurus oxyrinchus	50.48411127
2015	Isurus oxyrinchus	60.75553668
2016	Isurus oxyrinchus	70.67283604
2017	Isurus oxyrinchus	41.87207173
2018	Isurus oxyrinchus	33.13086053
2019	Isurus oxyrinchus	47.62142895
1958	Kajikia audax	4.330960322
1959	Kajikia audax	3.313586824
1960	Kajikia audax	3.902395506
1961	Kajikia audax	4.266759618
1962	Kajikia audax	1.853516421
1963	Kajikia audax	44.53552483
1964	Kajikia audax	12.74788309
1965	Kajikia audax	8.311033643
1966	Kajikia audax	78.4340192
1967	Kajikia audax	42.84978883
1968	Kajikia audax	18.68751669
1969	Kajikia audax	139.0101426
1970	Kajikia audax	35.6131015
1971	Kajikia audax	322.8142529
1972	Kajikia audax	95.14245478
1973	Kajikia audax	8.931245854
1974	Kajikia audax	131.5404699
1975	Kajikia audax	322.9693076
1976	Kajikia audax	269.7450316
1977	Kajikia audax	107.3093094
1978	Kajikia audax	12.82902346
1979	Kajikia audax	164.8757176
1980	Kajikia audax	131.9507244
1981	Kajikia audax	94.53766314
1982	Kajikia audax	325.5780707
1983	Kajikia audax	57.40610494
1984	Kajikia audax	208.9358843
1985	Kajikia audax	79.53843175
1986	Kajikia audax	149.8612604
1987	Kajikia audax	163.9347209
1988	Kajikia audax	42.99494361
1989	Kajikia audax	45.79342234
1990	Kajikia audax	84.7626321
1991	Kajikia audax	38.75291489
1992	Kajikia audax	32.48118984
1993	Kajikia audax	67.72270696
1994	Kajikia audax	87.66908212
1995	Kajikia audax	83.11680358
1996	Kajikia audax	177.1741868
1997	Kajikia audax	99.46407539
1998	Kajikia audax	124.0148311
1999	Kajikia audax	457.1430201
2000	Kajikia audax	156.7063689
2001	Kajikia audax	114.3218327
2002	Kajikia audax	66.38448343
2003	Kajikia audax	75.27829558
2004	Kajikia audax	129.8757211
2005	Kajikia audax	112.4070701
2006	Kajikia audax	88.25807778
2007	Kajikia audax	55.33641836
2008	Kajikia audax	96.94254127
2009	Kajikia audax	72.1485929
2010	Kajikia audax	72.58676728
2011	Kajikia audax	91.44323738
2012	Kajikia audax	83.16194502
2013	Kajikia audax	36.66771619
2014	Kajikia audax	37.98407397
2015	Kajikia audax	90.47810653
2016	Kajikia audax	47.05673365
2017	Kajikia audax	9.17168783
2018	Kajikia audax	27.89978836
1950	Kathetostoma giganteum	2
1951	Kathetostoma giganteum	2
1952	Kathetostoma giganteum	20
1953	Kathetostoma giganteum	4
1954	Kathetostoma giganteum	18
1955	Kathetostoma giganteum	10
1956	Kathetostoma giganteum	40
1957	Kathetostoma giganteum	48
1958	Kathetostoma giganteum	86.00000001
1959	Kathetostoma giganteum	86
1960	Kathetostoma giganteum	82
1961	Kathetostoma giganteum	52.00000001
1962	Kathetostoma giganteum	71.99999999
1963	Kathetostoma giganteum	60
1964	Kathetostoma giganteum	70
1965	Kathetostoma giganteum	71.99999999
1966	Kathetostoma giganteum	152
1967	Kathetostoma giganteum	204
1968	Kathetostoma giganteum	188
1969	Kathetostoma giganteum	206
1970	Kathetostoma giganteum	652
1971	Kathetostoma giganteum	498
1972	Kathetostoma giganteum	340.0962177
1973	Kathetostoma giganteum	249.804825
1974	Kathetostoma giganteum	360.4874176
1975	Kathetostoma giganteum	283.7444989
1976	Kathetostoma giganteum	602.7426623
1977	Kathetostoma giganteum	441.1067128
1978	Kathetostoma giganteum	679.8782414
1979	Kathetostoma giganteum	959.981836
1980	Kathetostoma giganteum	1648.465563
1981	Kathetostoma giganteum	2278.870328
1982	Kathetostoma giganteum	2080.804296
1983	Kathetostoma giganteum	3198.333333
1984	Kathetostoma giganteum	3430.769231
1985	Kathetostoma giganteum	2244.285714
1986	Kathetostoma giganteum	1969.333333
1987	Kathetostoma giganteum	2567.741935
1988	Kathetostoma giganteum	2922.5
1989	Kathetostoma giganteum	3143.030303
1990	Kathetostoma giganteum	3250.588235
1991	Kathetostoma giganteum	3915.428571
1992	Kathetostoma giganteum	3598.888889
1993	Kathetostoma giganteum	3654.444444
1994	Kathetostoma giganteum	3456.666666
1995	Kathetostoma giganteum	3432.222282
1996	Kathetostoma giganteum	3623.333896
1997	Kathetostoma giganteum	3371.111218
1998	Kathetostoma giganteum	2368.889711
1999	Kathetostoma giganteum	3273.333559
2000	Kathetostoma giganteum	3857.778283
2001	Kathetostoma giganteum	4611.000875
2002	Kathetostoma giganteum	3610.928923
2003	Kathetostoma giganteum	3535.456898
2004	Kathetostoma giganteum	3283.733837
2005	Kathetostoma giganteum	3765.090926
2006	Kathetostoma giganteum	4026.294444
2007	Kathetostoma giganteum	3885.339813
2008	Kathetostoma giganteum	3637.990885
2009	Kathetostoma giganteum	3255.457924
2010	Kathetostoma giganteum	3622.933962
2011	Kathetostoma giganteum	3367.723578
2012	Kathetostoma giganteum	3346.753128
2013	Kathetostoma giganteum	3166.740176
2014	Kathetostoma giganteum	3308.228855
2015	Kathetostoma giganteum	3271.652162
2016	Kathetostoma giganteum	3350.54455
2017	Kathetostoma giganteum	3246.426387
2018	Kathetostoma giganteum	3152.019433
2019	Kathetostoma giganteum	3256.593809
1950	Katsuwonus pelamis	89.63940788
1951	Katsuwonus pelamis	88.36451575
1952	Katsuwonus pelamis	87.08967884
1953	Katsuwonus pelamis	85.81489614
1954	Katsuwonus pelamis	84.54016662
1955	Katsuwonus pelamis	83.69513077
1956	Katsuwonus pelamis	82.04732602
1957	Katsuwonus pelamis	80.79204214
1958	Katsuwonus pelamis	79.84414347
1959	Katsuwonus pelamis	92.66518588
1960	Katsuwonus pelamis	77.02582348
1961	Katsuwonus pelamis	80.35508701
1962	Katsuwonus pelamis	74.3605417
1963	Katsuwonus pelamis	129.6076513
1964	Katsuwonus pelamis	86.22195718
1965	Katsuwonus pelamis	70.61590113
1966	Katsuwonus pelamis	70.47358907
1967	Katsuwonus pelamis	71.77297014
1968	Katsuwonus pelamis	70.77940431
1969	Katsuwonus pelamis	72.32247813
1970	Katsuwonus pelamis	76.17787548
1971	Katsuwonus pelamis	102.6964101
1972	Katsuwonus pelamis	190.8798382
1973	Katsuwonus pelamis	168.9269488
1974	Katsuwonus pelamis	420.590519
1975	Katsuwonus pelamis	629.5998816
1976	Katsuwonus pelamis	178.6439817
1977	Katsuwonus pelamis	493.3585151
1978	Katsuwonus pelamis	5055.310808
1979	Katsuwonus pelamis	4042.277293
1980	Katsuwonus pelamis	5178.146149
1981	Katsuwonus pelamis	2796.897911
1982	Katsuwonus pelamis	2140.285046
1983	Katsuwonus pelamis	19621.18867
1984	Katsuwonus pelamis	7452.706247
1985	Katsuwonus pelamis	3534.343375
1986	Katsuwonus pelamis	9791.58883
1987	Katsuwonus pelamis	8512.481747
1988	Katsuwonus pelamis	5194.336801
1989	Katsuwonus pelamis	1150.779211
1990	Katsuwonus pelamis	10638.75332
1991	Katsuwonus pelamis	10571.30057
1992	Katsuwonus pelamis	1509.189122
1993	Katsuwonus pelamis	900.0698294
1994	Katsuwonus pelamis	4244.426344
1995	Katsuwonus pelamis	1557.485161
1996	Katsuwonus pelamis	5095.078131
1997	Katsuwonus pelamis	8242.002837
1998	Katsuwonus pelamis	11515.96625
1999	Katsuwonus pelamis	7606.898171
2000	Katsuwonus pelamis	15363.11222
2001	Katsuwonus pelamis	6705.303072
2002	Katsuwonus pelamis	6730.669799
2003	Katsuwonus pelamis	5395.817562
2004	Katsuwonus pelamis	15461.60796
2005	Katsuwonus pelamis	13377.46255
2006	Katsuwonus pelamis	8341.677108
2007	Katsuwonus pelamis	14817.64937
2008	Katsuwonus pelamis	13335.39669
2009	Katsuwonus pelamis	5984.526989
2010	Katsuwonus pelamis	10298.09321
2011	Katsuwonus pelamis	12042.95324
2012	Katsuwonus pelamis	11884.85837
2013	Katsuwonus pelamis	14327.50136
2014	Katsuwonus pelamis	15914.17209
2015	Katsuwonus pelamis	14014.99872
2016	Katsuwonus pelamis	7169.436048
2017	Katsuwonus pelamis	5753.799608
2018	Katsuwonus pelamis	4494.949443
2019	Katsuwonus pelamis	2708.454752
1990	Lamna nasus	5.882352941
1991	Lamna nasus	1.142857141
1992	Lamna nasus	1.111111111
1993	Lamna nasus	7.777777778
1994	Lamna nasus	14.44444444
1995	Lamna nasus	11.1111113
1996	Lamna nasus	25.55555953
1997	Lamna nasus	57.87777961
1998	Lamna nasus	180.0000624
1999	Lamna nasus	266.6726851
2000	Lamna nasus	193.6628187
2001	Lamna nasus	171.6349509
2002	Lamna nasus	143.2052439
2003	Lamna nasus	168.0138358
2004	Lamna nasus	77.29943151
2005	Lamna nasus	67.62104311
2006	Lamna nasus	61.9392704
2007	Lamna nasus	63.70245582
2008	Lamna nasus	53.2467559
2009	Lamna nasus	72.41245699
2010	Lamna nasus	74.38538045
2011	Lamna nasus	83.06154144
2012	Lamna nasus	66.67667078
2013	Lamna nasus	96.89023648
2014	Lamna nasus	92.99082806
2015	Lamna nasus	95.58836245
2016	Lamna nasus	60.09521314
2017	Lamna nasus	55.17492193
2018	Lamna nasus	77.38124468
2019	Lamna nasus	54.63106451
1990	Lampris guttatus	3.529411764
1991	Lampris guttatus	24.58942857
1992	Lampris guttatus	29.81688889
1993	Lampris guttatus	51.11111111
1994	Lampris guttatus	109.0167778
1995	Lampris guttatus	125.8644466
1996	Lampris guttatus	125.3824638
1997	Lampris guttatus	144.509449
1998	Lampris guttatus	260.0100902
1999	Lampris guttatus	309.9499102
2000	Lampris guttatus	347.3936008
2001	Lampris guttatus	395.5399336
2002	Lampris guttatus	385.6910338
2003	Lampris guttatus	273.1703152
2004	Lampris guttatus	174.8095691
2005	Lampris guttatus	126.4259089
2006	Lampris guttatus	91.00383597
2007	Lampris guttatus	93.68475637
2008	Lampris guttatus	48.10672654
2009	Lampris guttatus	89.709955
2010	Lampris guttatus	114.9128861
2011	Lampris guttatus	133.350965
2012	Lampris guttatus	94.50935838
2013	Lampris guttatus	94.35557562
2014	Lampris guttatus	56.80922679
2015	Lampris guttatus	43.74250357
2016	Lampris guttatus	67.73619615
2017	Lampris guttatus	67.78465
2018	Lampris guttatus	63.48708292
2019	Lampris guttatus	62.59763893
1950	Latris lineata	12
1951	Latris lineata	20
1952	Latris lineata	22
1953	Latris lineata	8.000000001
1954	Latris lineata	10
1955	Latris lineata	12
1956	Latris lineata	8
1957	Latris lineata	9.4
1958	Latris lineata	7.999999999
1959	Latris lineata	6
1960	Latris lineata	6.000000001
1961	Latris lineata	6.000000002
1962	Latris lineata	8.000000001
1963	Latris lineata	6.000000001
1964	Latris lineata	7.999999999
[truncated: 2,274 more rows]
