# Supplementary material for: Fishery catch is affected by geographic expansion, fishing down food webs and climate change in Aotearoa, New Zealand
Source: PeerJ. 2023 Sep 21;11:e16070. doi: 10.7717/peerj.16070 (PMC10518166; doi:10.7717/peerj.16070)
Supplement: Supplemental Information 2 — Annual catch values (tons) of analyzed species within the FAO dataset (n = 42). [file peerj-11-16070-s002.csv]

Year	scientific_name	Catch_tonnes
2019	Aldrichetta forsteri	33.15
1964	Arripis trutta	100
1965	Arripis trutta	100
1966	Arripis trutta	300
1967	Arripis trutta	500
1968	Arripis trutta	300
1969	Arripis trutta	200
1970	Arripis trutta	300
1971	Arripis trutta	600
1972	Arripis trutta	400
1973	Arripis trutta	600
1974	Arripis trutta	812
1975	Arripis trutta	345
1976	Arripis trutta	729
1977	Arripis trutta	1461
1978	Arripis trutta	2228
1979	Arripis trutta	3072
1980	Arripis trutta	3265
1981	Arripis trutta	3085
1982	Arripis trutta	3232
1983	Arripis trutta	4968
1984	Arripis trutta	4888
1985	Arripis trutta	4385
1986	Arripis trutta	4990
1987	Arripis trutta	6754
1988	Arripis trutta	9982
1989	Arripis trutta	6002
1990	Arripis trutta	8340
1991	Arripis trutta	5037
1992	Arripis trutta	6100
1993	Arripis trutta	6512
1994	Arripis trutta	4548
1995	Arripis trutta	4419
1996	Arripis trutta	3496
1997	Arripis trutta	2777
1998	Arripis trutta	2928
1999	Arripis trutta	4780
2000	Arripis trutta	3825
2001	Arripis trutta	2934
2002	Arripis trutta	3637
2003	Arripis trutta	3987
2004	Arripis trutta	1533
2005	Arripis trutta	2549
2006	Arripis trutta	1547
2007	Arripis trutta	2938
2008	Arripis trutta	2495
2009	Arripis trutta	1749
2010	Arripis trutta	2400
2011	Arripis trutta	1705
2012	Arripis trutta	2467
2013	Arripis trutta	2152
2014	Arripis trutta	2510
2015	Arripis trutta	2221
2016	Arripis trutta	1932
2017	Arripis trutta	1829
2018	Arripis trutta	1980
2019	Arripis trutta	2121
1995	Brama brama	449
1996	Brama brama	480
1997	Brama brama	413
1998	Brama brama	488
1999	Brama brama	465
2000	Brama brama	401
2001	Brama brama	903
2002	Brama brama	552
2003	Brama brama	322
2004	Brama brama	139
2005	Brama brama	253
2006	Brama brama	206
2007	Brama brama	152
2008	Brama brama	157
2009	Brama brama	173
2010	Brama brama	117
2011	Brama brama	140
2012	Brama brama	150
2013	Brama brama	847
2014	Brama brama	658
2015	Brama brama	169
2016	Brama brama	125
2017	Brama brama	109
2018	Brama brama	273
2019	Brama brama	147
1950	Callorhinchus milii	600
1951	Callorhinchus milii	600
1952	Callorhinchus milii	400
1953	Callorhinchus milii	500
1954	Callorhinchus milii	900
1955	Callorhinchus milii	800
1956	Callorhinchus milii	1000
1957	Callorhinchus milii	1100
1958	Callorhinchus milii	1200
1959	Callorhinchus milii	1200
1960	Callorhinchus milii	1200
1961	Callorhinchus milii	1000
1962	Callorhinchus milii	1200
1963	Callorhinchus milii	1100
1964	Callorhinchus milii	1200
1965	Callorhinchus milii	1100
1966	Callorhinchus milii	1100
1967	Callorhinchus milii	900
1968	Callorhinchus milii	900
1969	Callorhinchus milii	900
1970	Callorhinchus milii	1100
1971	Callorhinchus milii	1400
1972	Callorhinchus milii	1000
1973	Callorhinchus milii	1000
1974	Callorhinchus milii	902
1975	Callorhinchus milii	654
1976	Callorhinchus milii	790
1977	Callorhinchus milii	767
1978	Callorhinchus milii	648
1979	Callorhinchus milii	1024
1980	Callorhinchus milii	1200
1981	Callorhinchus milii	740
1982	Callorhinchus milii	833
1983	Callorhinchus milii	950
1984	Callorhinchus milii	1000
1985	Callorhinchus milii	1100
1986	Callorhinchus milii	1000
1987	Callorhinchus milii	1200
1988	Callorhinchus milii	1300
1989	Callorhinchus milii	967
1990	Callorhinchus milii	1461
1991	Callorhinchus milii	128
1992	Callorhinchus milii	612
1993	Callorhinchus milii	587
1994	Callorhinchus milii	639
1995	Callorhinchus milii	769
1996	Callorhinchus milii	595
1997	Callorhinchus milii	913
1998	Callorhinchus milii	951
1999	Callorhinchus milii	1260
2000	Callorhinchus milii	1228
2001	Callorhinchus milii	1189
2002	Callorhinchus milii	1085
2003	Callorhinchus milii	1004
2004	Callorhinchus milii	1191
2005	Callorhinchus milii	1239
2006	Callorhinchus milii	1161
2007	Callorhinchus milii	1353
2008	Callorhinchus milii	1380
2009	Callorhinchus milii	1506
2010	Callorhinchus milii	1448
2011	Callorhinchus milii	1305
2012	Callorhinchus milii	1355
2013	Callorhinchus milii	1529
2014	Callorhinchus milii	1269
2015	Callorhinchus milii	1327
2016	Callorhinchus milii	1372
2017	Callorhinchus milii	1465
2018	Callorhinchus milii	1247
2019	Callorhinchus milii	1177
1995	Centroberyx affinis	89
1996	Centroberyx affinis	123
1997	Centroberyx affinis	194
1998	Centroberyx affinis	172
1999	Centroberyx affinis	134
2000	Centroberyx affinis	176
2001	Centroberyx affinis	202
2002	Centroberyx affinis	117
2003	Centroberyx affinis	162
2004	Centroberyx affinis	49
2005	Centroberyx affinis	56
2006	Centroberyx affinis	51
2007	Centroberyx affinis	53
2008	Centroberyx affinis	90
2009	Centroberyx affinis	39
2010	Centroberyx affinis	32
2011	Centroberyx affinis	33
2012	Centroberyx affinis	30
2013	Centroberyx affinis	56
2014	Centroberyx affinis	61
2015	Centroberyx affinis	50
2016	Centroberyx affinis	52
2017	Centroberyx affinis	61
2018	Centroberyx affinis	58
2019	Centroberyx affinis	52
1950	Chelidonichthys kumu	1300
1951	Chelidonichthys kumu	1400
1952	Chelidonichthys kumu	1700
1953	Chelidonichthys kumu	1900
1954	Chelidonichthys kumu	2000
1955	Chelidonichthys kumu	2000
1956	Chelidonichthys kumu	2000
1957	Chelidonichthys kumu	2100
1958	Chelidonichthys kumu	2000
1959	Chelidonichthys kumu	1800
1960	Chelidonichthys kumu	2400
1961	Chelidonichthys kumu	2100
1962	Chelidonichthys kumu	1800
1963	Chelidonichthys kumu	2100
1964	Chelidonichthys kumu	3900
1965	Chelidonichthys kumu	3600
1966	Chelidonichthys kumu	3600
1967	Chelidonichthys kumu	3200
1968	Chelidonichthys kumu	2700
1969	Chelidonichthys kumu	2800
1970	Chelidonichthys kumu	3700
1971	Chelidonichthys kumu	3300
1972	Chelidonichthys kumu	2200
1973	Chelidonichthys kumu	3700
1974	Chelidonichthys kumu	2989
1975	Chelidonichthys kumu	1962
1976	Chelidonichthys kumu	2879
1977	Chelidonichthys kumu	3332
1978	Chelidonichthys kumu	3810
1979	Chelidonichthys kumu	3511
1980	Chelidonichthys kumu	3393
1981	Chelidonichthys kumu	3873
1982	Chelidonichthys kumu	3393
1983	Chelidonichthys kumu	3807
1984	Chelidonichthys kumu	3744
1985	Chelidonichthys kumu	3048
1986	Chelidonichthys kumu	2169
1987	Chelidonichthys kumu	2559
1988	Chelidonichthys kumu	3072
1989	Chelidonichthys kumu	2620
1990	Chelidonichthys kumu	2869
1991	Chelidonichthys kumu	3038
1992	Chelidonichthys kumu	3456
1993	Chelidonichthys kumu	3562
1994	Chelidonichthys kumu	3041
1995	Chelidonichthys kumu	11829
1996	Chelidonichthys kumu	2260
1997	Chelidonichthys kumu	2625
1998	Chelidonichthys kumu	2454
1999	Chelidonichthys kumu	2199
2000	Chelidonichthys kumu	2663
2001	Chelidonichthys kumu	3670
2002	Chelidonichthys kumu	3447
2003	Chelidonichthys kumu	3822
2004	Chelidonichthys kumu	3606
2005	Chelidonichthys kumu	3891
2006	Chelidonichthys kumu	3512
2007	Chelidonichthys kumu	3820
2008	Chelidonichthys kumu	3256
2009	Chelidonichthys kumu	3621
2010	Chelidonichthys kumu	3807
2011	Chelidonichthys kumu	3106
2012	Chelidonichthys kumu	3405
2013	Chelidonichthys kumu	4069
2014	Chelidonichthys kumu	3691
2015	Chelidonichthys kumu	4039
2016	Chelidonichthys kumu	3801
2017	Chelidonichthys kumu	4110
2018	Chelidonichthys kumu	3771
2019	Chelidonichthys kumu	4105
2001	Cyttus traversi	585
2002	Cyttus traversi	879
2003	Cyttus traversi	724
2004	Cyttus traversi	489
2005	Cyttus traversi	375
2006	Cyttus traversi	450
2007	Cyttus traversi	410
2008	Cyttus traversi	475
2009	Cyttus traversi	454
2010	Cyttus traversi	426
2011	Cyttus traversi	346
2012	Cyttus traversi	391
2013	Cyttus traversi	472
2014	Cyttus traversi	504
2015	Cyttus traversi	550
2016	Cyttus traversi	509
2017	Cyttus traversi	540
2018	Cyttus traversi	521
2019	Cyttus traversi	443
1990	Epigonus telescopus	3500
1991	Epigonus telescopus	3164
1992	Epigonus telescopus	1803
1993	Epigonus telescopus	2049
1994	Epigonus telescopus	4291
1995	Epigonus telescopus	3650
1996	Epigonus telescopus	3002
1997	Epigonus telescopus	4334
1998	Epigonus telescopus	2568
1999	Epigonus telescopus	2869
2000	Epigonus telescopus	4095
2001	Epigonus telescopus	1957
2002	Epigonus telescopus	2741
2003	Epigonus telescopus	2879
2004	Epigonus telescopus	2063
2005	Epigonus telescopus	1525
2006	Epigonus telescopus	3115
2007	Epigonus telescopus	1804
2008	Epigonus telescopus	1302
2009	Epigonus telescopus	1279
2010	Epigonus telescopus	1151
2011	Epigonus telescopus	918
2012	Epigonus telescopus	628
2013	Epigonus telescopus	582
2014	Epigonus telescopus	540
2015	Epigonus telescopus	851
2016	Epigonus telescopus	381
2017	Epigonus telescopus	549
2018	Epigonus telescopus	595
2019	Epigonus telescopus	583
1950	Galeorhinus galeus	100
1951	Galeorhinus galeus	200
1952	Galeorhinus galeus	200
1953	Galeorhinus galeus	100
1954	Galeorhinus galeus	200
1955	Galeorhinus galeus	200
1956	Galeorhinus galeus	200
1957	Galeorhinus galeus	300
1958	Galeorhinus galeus	300
1959	Galeorhinus galeus	300
1960	Galeorhinus galeus	300
1961	Galeorhinus galeus	400
1962	Galeorhinus galeus	400
1963	Galeorhinus galeus	400
1964	Galeorhinus galeus	300
1965	Galeorhinus galeus	400
1966	Galeorhinus galeus	300
1967	Galeorhinus galeus	400
1968	Galeorhinus galeus	400
1969	Galeorhinus galeus	400
1970	Galeorhinus galeus	900
1971	Galeorhinus galeus	1100
1972	Galeorhinus galeus	1000
1973	Galeorhinus galeus	300
1974	Galeorhinus galeus	567
1975	Galeorhinus galeus	522
1976	Galeorhinus galeus	923
1977	Galeorhinus galeus	1235
1978	Galeorhinus galeus	168
1979	Galeorhinus galeus	487
1980	Galeorhinus galeus	1949
1981	Galeorhinus galeus	3028
1982	Galeorhinus galeus	2965
1983	Galeorhinus galeus	4008
1984	Galeorhinus galeus	4945
1985	Galeorhinus galeus	4331
1986	Galeorhinus galeus	2945
1987	Galeorhinus galeus	2114
1988	Galeorhinus galeus	2312
1989	Galeorhinus galeus	2350
1990	Galeorhinus galeus	2515
1991	Galeorhinus galeus	2393
1992	Galeorhinus galeus	2472
1993	Galeorhinus galeus	2577
1994	Galeorhinus galeus	2618
1995	Galeorhinus galeus	3705
1996	Galeorhinus galeus	3044
1997	Galeorhinus galeus	2864
1998	Galeorhinus galeus	3083
1999	Galeorhinus galeus	3633
2000	Galeorhinus galeus	3100
2001	Galeorhinus galeus	3091
2002	Galeorhinus galeus	3315
2003	Galeorhinus galeus	3119
2004	Galeorhinus galeus	3093
2005	Galeorhinus galeus	3602
2006	Galeorhinus galeus	3053
2007	Galeorhinus galeus	3330
2008	Galeorhinus galeus	3327
2009	Galeorhinus galeus	3351
2010	Galeorhinus galeus	3569
2011	Galeorhinus galeus	3195
2012	Galeorhinus galeus	3400
2013	Galeorhinus galeus	3117
2014	Galeorhinus galeus	3017
2015	Galeorhinus galeus	3106
2016	Galeorhinus galeus	2837
2017	Galeorhinus galeus	3085
2018	Galeorhinus galeus	2922
2019	Galeorhinus galeus	2671
1950	Genypterus blacodes	500
1951	Genypterus blacodes	300
1952	Genypterus blacodes	400
1953	Genypterus blacodes	300
1954	Genypterus blacodes	300
1955	Genypterus blacodes	200
1956	Genypterus blacodes	200
1957	Genypterus blacodes	200
1958	Genypterus blacodes	300
1959	Genypterus blacodes	300
1960	Genypterus blacodes	200
1961	Genypterus blacodes	300
1962	Genypterus blacodes	300
1963	Genypterus blacodes	300
1964	Genypterus blacodes	300
1965	Genypterus blacodes	300
1966	Genypterus blacodes	200
1967	Genypterus blacodes	200
1968	Genypterus blacodes	200
1969	Genypterus blacodes	200
1970	Genypterus blacodes	300
1971	Genypterus blacodes	300
1972	Genypterus blacodes	300
1973	Genypterus blacodes	400
1974	Genypterus blacodes	435
1975	Genypterus blacodes	486
1976	Genypterus blacodes	447
1977	Genypterus blacodes	549
1978	Genypterus blacodes	657
1979	Genypterus blacodes	915
1980	Genypterus blacodes	1028
1981	Genypterus blacodes	1581
1982	Genypterus blacodes	2135
1983	Genypterus blacodes	2712
1984	Genypterus blacodes	2616
1985	Genypterus blacodes	2642
1986	Genypterus blacodes	2900
1987	Genypterus blacodes	3874
1988	Genypterus blacodes	5369
1989	Genypterus blacodes	6464
1990	Genypterus blacodes	6630
1991	Genypterus blacodes	8294
1992	Genypterus blacodes	16115
1993	Genypterus blacodes	15629
1994	Genypterus blacodes	15120
1995	Genypterus blacodes	18396
1996	Genypterus blacodes	12454
1997	Genypterus blacodes	22594
1998	Genypterus blacodes	22215
1999	Genypterus blacodes	21424
2000	Genypterus blacodes	21617
2001	Genypterus blacodes	18620
2002	Genypterus blacodes	20295
2003	Genypterus blacodes	19543
2004	Genypterus blacodes	18676
2005	Genypterus blacodes	16019
2006	Genypterus blacodes	14846
2007	Genypterus blacodes	17169
2008	Genypterus blacodes	14156
2009	Genypterus blacodes	11527
2010	Genypterus blacodes	13045
2011	Genypterus blacodes	11914
2012	Genypterus blacodes	14848
2013	Genypterus blacodes	13661
2014	Genypterus blacodes	15334
2015	Genypterus blacodes	14541
2016	Genypterus blacodes	14555
2017	Genypterus blacodes	18144
2018	Genypterus blacodes	18125
2019	Genypterus blacodes	17024
1995	Girella tricuspidata	83
1996	Girella tricuspidata	60
1997	Girella tricuspidata	81
1998	Girella tricuspidata	80
1999	Girella tricuspidata	76
2000	Girella tricuspidata	94
2001	Girella tricuspidata	71
2002	Girella tricuspidata	78
2003	Girella tricuspidata	63
2004	Girella tricuspidata	52
2005	Girella tricuspidata	58
2006	Girella tricuspidata	67
2007	Girella tricuspidata	59
2008	Girella tricuspidata	65
2009	Girella tricuspidata	83
2010	Girella tricuspidata	89
2011	Girella tricuspidata	75
2012	Girella tricuspidata	84
2013	Girella tricuspidata	83
2014	Girella tricuspidata	73
2015	Girella tricuspidata	64
2016	Girella tricuspidata	63
2017	Girella tricuspidata	70
2018	Girella tricuspidata	63
2019	Girella tricuspidata	92
1979	Hoplostethus atlanticus	5000
1980	Hoplostethus atlanticus	26027
1981	Hoplostethus atlanticus	24060
1982	Hoplostethus atlanticus	29592
1983	Hoplostethus atlanticus	41759
1984	Hoplostethus atlanticus	37271
1985	Hoplostethus atlanticus	39999
1986	Hoplostethus atlanticus	44609
1987	Hoplostethus atlanticus	49014
1988	Hoplostethus atlanticus	55361
1989	Hoplostethus atlanticus	51538
1990	Hoplostethus atlanticus	48379
1991	Hoplostethus atlanticus	35819
1992	Hoplostethus atlanticus	36568
1993	Hoplostethus atlanticus	29681
1994	Hoplostethus atlanticus	31718
1995	Hoplostethus atlanticus	33077
1996	Hoplostethus atlanticus	28639
1997	Hoplostethus atlanticus	20545
1998	Hoplostethus atlanticus	21485
1999	Hoplostethus atlanticus	23780
2000	Hoplostethus atlanticus	17879
2001	Hoplostethus atlanticus	14044
2002	Hoplostethus atlanticus	17954
2003	Hoplostethus atlanticus	17778
2004	Hoplostethus atlanticus	17829
2005	Hoplostethus atlanticus	18451
2006	Hoplostethus atlanticus	15920
2007	Hoplostethus atlanticus	14276
2008	Hoplostethus atlanticus	13310
2009	Hoplostethus atlanticus	12446
2010	Hoplostethus atlanticus	10843
2011	Hoplostethus atlanticus	6958
2012	Hoplostethus atlanticus	6246
2013	Hoplostethus atlanticus	6817
2014	Hoplostethus atlanticus	8672
2015	Hoplostethus atlanticus	9623
2016	Hoplostethus atlanticus	8206
2017	Hoplostethus atlanticus	8588
2018	Hoplostethus atlanticus	8639
2019	Hoplostethus atlanticus	8565
1991	Hydrolagus novaezealandiae	1195
1992	Hydrolagus novaezealandiae	959
1993	Hydrolagus novaezealandiae	1089
1994	Hydrolagus novaezealandiae	1455
1995	Hydrolagus novaezealandiae	1593
1996	Hydrolagus novaezealandiae	1614
1997	Hydrolagus novaezealandiae	2064
1998	Hydrolagus novaezealandiae	1956
1999	Hydrolagus novaezealandiae	1975
2000	Hydrolagus novaezealandiae	1819
2001	Hydrolagus novaezealandiae	1572
2002	Hydrolagus novaezealandiae	2055
2003	Hydrolagus novaezealandiae	2554
2004	Hydrolagus novaezealandiae	1793
2005	Hydrolagus novaezealandiae	2170
2006	Hydrolagus novaezealandiae	1669
2007	Hydrolagus novaezealandiae	2154
2008	Hydrolagus novaezealandiae	1779
2009	Hydrolagus novaezealandiae	1993
2010	Hydrolagus novaezealandiae	2229
2011	Hydrolagus novaezealandiae	2184
2012	Hydrolagus novaezealandiae	2300
2013	Hydrolagus novaezealandiae	1584
2014	Hydrolagus novaezealandiae	1641
2015	Hydrolagus novaezealandiae	1326
2016	Hydrolagus novaezealandiae	1348
2017	Hydrolagus novaezealandiae	1443
2018	Hydrolagus novaezealandiae	1330
2019	Hydrolagus novaezealandiae	1311
1981	Hyperoglyphe antarctica	314
1982	Hyperoglyphe antarctica	483
1983	Hyperoglyphe antarctica	724
1984	Hyperoglyphe antarctica	1442
1985	Hyperoglyphe antarctica	1373
1986	Hyperoglyphe antarctica	1738
1987	Hyperoglyphe antarctica	1338
1988	Hyperoglyphe antarctica	1533
1989	Hyperoglyphe antarctica	1327
1990	Hyperoglyphe antarctica	1485
1991	Hyperoglyphe antarctica	1922
1992	Hyperoglyphe antarctica	2262
1993	Hyperoglyphe antarctica	2387
1994	Hyperoglyphe antarctica	42
1995	Hyperoglyphe antarctica	2719
1996	Hyperoglyphe antarctica	2432
1997	Hyperoglyphe antarctica	2974
1998	Hyperoglyphe antarctica	2630
1999	Hyperoglyphe antarctica	2755
2000	Hyperoglyphe antarctica	2793
2001	Hyperoglyphe antarctica	2954
2002	Hyperoglyphe antarctica	3001
2003	Hyperoglyphe antarctica	3043
2004	Hyperoglyphe antarctica	3178
2005	Hyperoglyphe antarctica	2977
2006	Hyperoglyphe antarctica	2553
2007	Hyperoglyphe antarctica	2627
2008	Hyperoglyphe antarctica	2516
2009	Hyperoglyphe antarctica	2066
2010	Hyperoglyphe antarctica	2254
2011	Hyperoglyphe antarctica	1370
2012	Hyperoglyphe antarctica	1368
2013	Hyperoglyphe antarctica	1225
2014	Hyperoglyphe antarctica	1116
2015	Hyperoglyphe antarctica	1156
2016	Hyperoglyphe antarctica	895
2017	Hyperoglyphe antarctica	845
2018	Hyperoglyphe antarctica	718
2019	Hyperoglyphe antarctica	746
1995	Isurus oxyrinchus	33
1996	Isurus oxyrinchus	52
1997	Isurus oxyrinchus	40
1998	Isurus oxyrinchus	74
1999	Isurus oxyrinchus	110
2000	Isurus oxyrinchus	208
2001	Isurus oxyrinchus	327
2002	Isurus oxyrinchus	238
2003	Isurus oxyrinchus	204
2004	Isurus oxyrinchus	107
2005	Isurus oxyrinchus	119
2006	Isurus oxyrinchus	84
2007	Isurus oxyrinchus	79
2008	Isurus oxyrinchus	73
2009	Isurus oxyrinchus	85
2010	Isurus oxyrinchus	65
2011	Isurus oxyrinchus	109
2012	Isurus oxyrinchus	95
2013	Isurus oxyrinchus	79
2014	Isurus oxyrinchus	49
2015	Isurus oxyrinchus	47
2016	Isurus oxyrinchus	72
2017	Isurus oxyrinchus	39
2018	Isurus oxyrinchus	36
2019	Isurus oxyrinchus	25
1975	Kathetostoma giganteum	219
1976	Kathetostoma giganteum	540
1977	Kathetostoma giganteum	438
1978	Kathetostoma giganteum	426
1979	Kathetostoma giganteum	387
1980	Kathetostoma giganteum	723
1981	Kathetostoma giganteum	1018
1982	Kathetostoma giganteum	902
1983	Kathetostoma giganteum	1518
1984	Kathetostoma giganteum	2029
1985	Kathetostoma giganteum	1421
1986	Kathetostoma giganteum	1792
1987	Kathetostoma giganteum	2337
1988	Kathetostoma giganteum	2195
1989	Kathetostoma giganteum	2720
1990	Kathetostoma giganteum	3169
1991	Kathetostoma giganteum	2597
1992	Kathetostoma giganteum	2801
1993	Kathetostoma giganteum	2856
1994	Kathetostoma giganteum	99
1995	Kathetostoma giganteum	9597
1996	Kathetostoma giganteum	2122
1997	Kathetostoma giganteum	3990
1998	Kathetostoma giganteum	2195
1999	Kathetostoma giganteum	3370
2000	Kathetostoma giganteum	3638
2001	Kathetostoma giganteum	4233
2002	Kathetostoma giganteum	3272
2003	Kathetostoma giganteum	2859
2004	Kathetostoma giganteum	3179
2005	Kathetostoma giganteum	3895
2006	Kathetostoma giganteum	3206
2007	Kathetostoma giganteum	3473
2008	Kathetostoma giganteum	3107
2009	Kathetostoma giganteum	3165
2010	Kathetostoma giganteum	3321
2011	Kathetostoma giganteum	3105
2012	Kathetostoma giganteum	2933
2013	Kathetostoma giganteum	2910
2014	Kathetostoma giganteum	2992
2015	Kathetostoma giganteum	3015
2016	Kathetostoma giganteum	2953
2017	Kathetostoma giganteum	3041
2018	Kathetostoma giganteum	3058
2019	Kathetostoma giganteum	2747
1995	Lamna nasus	5
1996	Lamna nasus	16
1997	Lamna nasus	21
1998	Lamna nasus	164
1999	Lamna nasus	246
2000	Lamna nasus	188
2001	Lamna nasus	127
2002	Lamna nasus	130
2003	Lamna nasus	102
2004	Lamna nasus	65
2005	Lamna nasus	58
2006	Lamna nasus	49
2007	Lamna nasus	52
2008	Lamna nasus	51
2009	Lamna nasus	63
2010	Lamna nasus	72
2011	Lamna nasus	73
2012	Lamna nasus	52
2013	Lamna nasus	85
2014	Lamna nasus	74
2015	Lamna nasus	83
2016	Lamna nasus	42
2017	Lamna nasus	26
2018	Lamna nasus	56
2019	Lamna nasus	38
1995	Lampris guttatus	130
1996	Lampris guttatus	76
1997	Lampris guttatus	126
1998	Lampris guttatus	254
1999	Lampris guttatus	335
2000	Lampris guttatus	283
2001	Lampris guttatus	340
2002	Lampris guttatus	329
2003	Lampris guttatus	213
2004	Lampris guttatus	136
2005	Lampris guttatus	112
2006	Lampris guttatus	84
2007	Lampris guttatus	80
2008	Lampris guttatus	48
2009	Lampris guttatus	91
2010	Lampris guttatus	113
2011	Lampris guttatus	107
2012	Lampris guttatus	96
2013	Lampris guttatus	81
2014	Lampris guttatus	70
2015	Lampris guttatus	1
2016	Lampris guttatus	66
2017	Lampris guttatus	57
2018	Lampris guttatus	70
2019	Lampris guttatus	45
1955	Lepidopus caudatus	100
1977	Lepidopus caudatus	1
1978	Lepidopus caudatus	6
1979	Lepidopus caudatus	5
1980	Lepidopus caudatus	3
1981	Lepidopus caudatus	1
1982	Lepidopus caudatus	3
1983	Lepidopus caudatus	3
1984	Lepidopus caudatus	1
1985	Lepidopus caudatus	5
1986	Lepidopus caudatus	10
1987	Lepidopus caudatus	50
1988	Lepidopus caudatus	250
1989	Lepidopus caudatus	362
1990	Lepidopus caudatus	1633
1991	Lepidopus caudatus	3116
1992	Lepidopus caudatus	2295
1993	Lepidopus caudatus	1709
1994	Lepidopus caudatus	2476
1995	Lepidopus caudatus	1955
1996	Lepidopus caudatus	941
1997	Lepidopus caudatus	2342
1998	Lepidopus caudatus	3344
1999	Lepidopus caudatus	2638
2000	Lepidopus caudatus	1536
2001	Lepidopus caudatus	2876
2002	Lepidopus caudatus	2435
2003	Lepidopus caudatus	2200
2004	Lepidopus caudatus	1959
2005	Lepidopus caudatus	3150
2006	Lepidopus caudatus	1781
2007	Lepidopus caudatus	1804
2008	Lepidopus caudatus	1737
2009	Lepidopus caudatus	1529
2010	Lepidopus caudatus	1110
2011	Lepidopus caudatus	1477
2012	Lepidopus caudatus	1547
2013	Lepidopus caudatus	1769
2014	Lepidopus caudatus	2478
2015	Lepidopus caudatus	1988
2016	Lepidopus caudatus	2502
2017	Lepidopus caudatus	2413
2018	Lepidopus caudatus	2708
2019	Lepidopus caudatus	1950
1955	Macruronus novaezelandiae	100
1956	Macruronus novaezelandiae	100
1957	Macruronus novaezelandiae	100
1959	Macruronus novaezelandiae	100
1964	Macruronus novaezelandiae	100
1965	Macruronus novaezelandiae	100
1966	Macruronus novaezelandiae	100
1967	Macruronus novaezelandiae	100
1968	Macruronus novaezelandiae	100
1970	Macruronus novaezelandiae	100
1971	Macruronus novaezelandiae	100
1973	Macruronus novaezelandiae	100
1974	Macruronus novaezelandiae	127
1975	Macruronus novaezelandiae	62
1976	Macruronus novaezelandiae	142
1977	Macruronus novaezelandiae	217
1978	Macruronus novaezelandiae	678
1979	Macruronus novaezelandiae	5000
1980	Macruronus novaezelandiae	8000
1981	Macruronus novaezelandiae	10000
1982	Macruronus novaezelandiae	11000
1983	Macruronus novaezelandiae	14000
1984	Macruronus novaezelandiae	16000
1985	Macruronus novaezelandiae	14000
1986	Macruronus novaezelandiae	26000
1987	Macruronus novaezelandiae	42000
1988	Macruronus novaezelandiae	48000
1989	Macruronus novaezelandiae	72318
1990	Macruronus novaezelandiae	84279
1991	Macruronus novaezelandiae	115193
1992	Macruronus novaezelandiae	143394
1993	Macruronus novaezelandiae	131086
1994	Macruronus novaezelandiae	151718
1995	Macruronus novaezelandiae	152161
1996	Macruronus novaezelandiae	145308
1997	Macruronus novaezelandiae	229890
1998	Macruronus novaezelandiae	267616
1999	Macruronus novaezelandiae	236652
2000	Macruronus novaezelandiae	234029
2001	Macruronus novaezelandiae	223703
2002	Macruronus novaezelandiae	192482
2003	Macruronus novaezelandiae	181110
2004	Macruronus novaezelandiae	134435
2005	Macruronus novaezelandiae	127644
2006	Macruronus novaezelandiae	104973
2007	Macruronus novaezelandiae	101859
2008	Macruronus novaezelandiae	96011
2009	Macruronus novaezelandiae	91465
2010	Macruronus novaezelandiae	109969
2011	Macruronus novaezelandiae	118535
2012	Macruronus novaezelandiae	128010
2013	Macruronus novaezelandiae	132039
2014	Macruronus novaezelandiae	148650
2015	Macruronus novaezelandiae	156575
2016	Macruronus novaezelandiae	139991
2017	Macruronus novaezelandiae	143876
2018	Macruronus novaezelandiae	132787
2019	Macruronus novaezelandiae	122937
1980	Merluccius australis	100
1981	Merluccius australis	141
1982	Merluccius australis	180
1983	Merluccius australis	215
1984	Merluccius australis	199
1985	Merluccius australis	281
1986	Merluccius australis	236
1987	Merluccius australis	308
1988	Merluccius australis	1000
1989	Merluccius australis	3746
1990	Merluccius australis	4076
1991	Merluccius australis	4484
1992	Merluccius australis	5189
1993	Merluccius australis	6192
1994	Merluccius australis	2870
1995	Merluccius australis	9707
1996	Merluccius australis	8317
1997	Merluccius australis	9692
1998	Merluccius australis	15047
1999	Merluccius australis	15499
2000	Merluccius australis	12799
2001	Merluccius australis	12956
2002	Merluccius australis	12176
2003	Merluccius australis	12109
2004	Merluccius australis	15239
2005	Merluccius australis	10093
2006	Merluccius australis	9368
2007	Merluccius australis	10826
2008	Merluccius australis	6301
2009	Merluccius australis	9750
2010	Merluccius australis	4870
2011	Merluccius australis	5299
2012	Merluccius australis	7582
2013	Merluccius australis	6978
2014	Merluccius australis	5575
2015	Merluccius australis	8269
2016	Merluccius australis	4399
2017	Merluccius australis	6572
2018	Merluccius australis	4261
2019	Merluccius australis	3061
1980	Micromesistius australis	518
1981	Micromesistius australis	1940
1982	Micromesistius australis	7762
1983	Micromesistius australis	4635
1984	Micromesistius australis	2122
1985	Micromesistius australis	763
1986	Micromesistius australis	1546
1987	Micromesistius australis	4206
1988	Micromesistius australis	4545
1989	Micromesistius australis	15459
1990	Micromesistius australis	13876
1991	Micromesistius australis	16665
1992	Micromesistius australis	35906
1993	Micromesistius australis	9589
1994	Micromesistius australis	4620
1995	Micromesistius australis	11357
1996	Micromesistius australis	2753
1997	Micromesistius australis	10234
1998	Micromesistius australis	35059
1999	Micromesistius australis	39012
2000	Micromesistius australis	23000
2001	Micromesistius australis	29789
2002	Micromesistius australis	42086
2003	Micromesistius australis	28146
2004	Micromesistius australis	21567
2005	Micromesistius australis	30304
2006	Micromesistius australis	23428
2007	Micromesistius australis	23943
2008	Micromesistius australis	29268
2009	Micromesistius australis	39413
2010	Micromesistius australis	38619
2011	Micromesistius australis	35000
2012	Micromesistius australis	29875
2013	Micromesistius australis	33019
2014	Micromesistius australis	31877
2015	Micromesistius australis	24736
2016	Micromesistius australis	22619
2017	Micromesistius australis	20924
2018	Micromesistius australis	16563
2019	Micromesistius australis	31198
1995	Mora moro	1192
1996	Mora moro	694
1997	Mora moro	1410
1998	Mora moro	1324
1999	Mora moro	1122
2000	Mora moro	1355
2001	Mora moro	1209
2002	Mora moro	1308
2003	Mora moro	1234
2004	Mora moro	1395
2005	Mora moro	1154
2006	Mora moro	986
2007	Mora moro	1180
2008	Mora moro	1088
2009	Mora moro	1153
2010	Mora moro	971
2011	Mora moro	913
2012	Mora moro	893
2013	Mora moro	823
2014	Mora moro	1149
2015	Mora moro	1295
2016	Mora moro	1163
2017	Mora moro	1181
2018	Mora moro	1144
2019	Mora moro	923
1950	Mustelus lenticulatus	300
1951	Mustelus lenticulatus	300
1952	Mustelus lenticulatus	400
1953	Mustelus lenticulatus	300
1954	Mustelus lenticulatus	300
1955	Mustelus lenticulatus	300
1956	Mustelus lenticulatus	300
1957	Mustelus lenticulatus	400
1958	Mustelus lenticulatus	400
1959	Mustelus lenticulatus	500
1960	Mustelus lenticulatus	500
1961	Mustelus lenticulatus	600
1962	Mustelus lenticulatus	700
1963	Mustelus lenticulatus	600
1964	Mustelus lenticulatus	500
1965	Mustelus lenticulatus	700
1966	Mustelus lenticulatus	800
1967	Mustelus lenticulatus	700
1968	Mustelus lenticulatus	700
1969	Mustelus lenticulatus	700
1970	Mustelus lenticulatus	600
1971	Mustelus lenticulatus	600
1972	Mustelus lenticulatus	400
1973	Mustelus lenticulatus	1300
1974	Mustelus lenticulatus	2027
1975	Mustelus lenticulatus	1841
1976	Mustelus lenticulatus	2610
1977	Mustelus lenticulatus	3281
1978	Mustelus lenticulatus	3300
1979	Mustelus lenticulatus	2701
1980	Mustelus lenticulatus	3000
1981	Mustelus lenticulatus	3006
1982	Mustelus lenticulatus	3335
1983	Mustelus lenticulatus	3753
1984	Mustelus lenticulatus	3562
1985	Mustelus lenticulatus	3195
1986	Mustelus lenticulatus	1749
1987	Mustelus lenticulatus	1215
1988	Mustelus lenticulatus	1522
1989	Mustelus lenticulatus	1556
1990	Mustelus lenticulatus	1631
1991	Mustelus lenticulatus	1616
1992	Mustelus lenticulatus	1555
1993	Mustelus lenticulatus	1701
1994	Mustelus lenticulatus	1806
1995	Mustelus lenticulatus	2787
1996	Mustelus lenticulatus	1350
1997	Mustelus lenticulatus	3464
1998	Mustelus lenticulatus	1707
1999	Mustelus lenticulatus	1662
2000	Mustelus lenticulatus	1643
2001	Mustelus lenticulatus	1563
2002	Mustelus lenticulatus	1403
2003	Mustelus lenticulatus	1484
2004	Mustelus lenticulatus	1344
2005	Mustelus lenticulatus	1467
2006	Mustelus lenticulatus	1373
2007	Mustelus lenticulatus	1335
2008	Mustelus lenticulatus	1225
2009	Mustelus lenticulatus	1244
2010	Mustelus lenticulatus	1318
2011	Mustelus lenticulatus	1277
2012	Mustelus lenticulatus	1332
2013	Mustelus lenticulatus	1324
2014	Mustelus lenticulatus	1364
2015	Mustelus lenticulatus	1394
2016	Mustelus lenticulatus	1425
2017	Mustelus lenticulatus	1527
2018	Mustelus lenticulatus	1369
2019	Mustelus lenticulatus	1349
2001	Neocyttus rhomboidalis	28
2002	Neocyttus rhomboidalis	149
2003	Neocyttus rhomboidalis	156
2004	Neocyttus rhomboidalis	159
2005	Neocyttus rhomboidalis	123
2006	Neocyttus rhomboidalis	49
2007	Neocyttus rhomboidalis	96
2008	Neocyttus rhomboidalis	104
2009	Neocyttus rhomboidalis	85
2010	Neocyttus rhomboidalis	95
2011	Neocyttus rhomboidalis	135
2012	Neocyttus rhomboidalis	10
2013	Neocyttus rhomboidalis	11
2014	Neocyttus rhomboidalis	6
2015	Neocyttus rhomboidalis	11
2016	Neocyttus rhomboidalis	27
1950	Pagrus auratus	6200
1951	Pagrus auratus	5500
1952	Pagrus auratus	4900
1953	Pagrus auratus	5600
1954	Pagrus auratus	6100
1955	Pagrus auratus	6700
1956	Pagrus auratus	7100
1957	Pagrus auratus	8300
1958	Pagrus auratus	7500
1959	Pagrus auratus	7900
1960	Pagrus auratus	7589
1961	Pagrus auratus	7634
1962	Pagrus auratus	8115
1963	Pagrus auratus	8346
1964	Pagrus auratus	8157
1965	Pagrus auratus	8607
1966	Pagrus auratus	10618
1967	Pagrus auratus	11366
1968	Pagrus auratus	10637
1969	Pagrus auratus	12043
1970	Pagrus auratus	12753
1971	Pagrus auratus	14100
1972	Pagrus auratus	13200
1973	Pagrus auratus	14100
1974	Pagrus auratus	13880
1975	Pagrus auratus	11638
1976	Pagrus auratus	14346
1977	Pagrus auratus	12559
1978	Pagrus auratus	17660
1979	Pagrus auratus	16379
1980	Pagrus auratus	12100
1981	Pagrus auratus	11994
1982	Pagrus auratus	10683
1983	Pagrus auratus	8782
1984	Pagrus auratus	9265
1985	Pagrus auratus	9131
1986	Pagrus auratus	6581
1987	Pagrus auratus	5972
1988	Pagrus auratus	7147
1989	Pagrus auratus	7882
1990	Pagrus auratus	8104
1991	Pagrus auratus	7931
1992	Pagrus auratus	7734
1993	Pagrus auratus	7151
1994	Pagrus auratus	6701
1995	Pagrus auratus	6161
1996	Pagrus auratus	5814
1997	Pagrus auratus	6233
1998	Pagrus auratus	6278
1999	Pagrus auratus	6876
2000	Pagrus auratus	6852
2001	Pagrus auratus	6209
2002	Pagrus auratus	6571
2003	Pagrus auratus	6515
2004	Pagrus auratus	6348
2005	Pagrus auratus	7062
2006	Pagrus auratus	6372
2007	Pagrus auratus	5919
2008	Pagrus auratus	6469
2009	Pagrus auratus	6300
2010	Pagrus auratus	6240
2011	Pagrus auratus	6411
2012	Pagrus auratus	6502
2013	Pagrus auratus	6301
2014	Pagrus auratus	6258
2015	Pagrus auratus	6246
2016	Pagrus auratus	6296
2017	Pagrus auratus	6470
2018	Pagrus auratus	6456
2019	Pagrus auratus	6257
1950	Parapercis colias	1700
1951	Parapercis colias	1500
1952	Parapercis colias	1600
1953	Parapercis colias	1300
1954	Parapercis colias	1200
1955	Parapercis colias	900
1956	Parapercis colias	1500
1957	Parapercis colias	1900
1958	Parapercis colias	1600
1959	Parapercis colias	1800
1970	Parapercis colias	1000
1971	Parapercis colias	600
1972	Parapercis colias	500
1973	Parapercis colias	800
1974	Parapercis colias	695
1975	Parapercis colias	356
1976	Parapercis colias	524
1977	Parapercis colias	383
1978	Parapercis colias	378
1979	Parapercis colias	437
1980	Parapercis colias	576
1981	Parapercis colias	694
1982	Parapercis colias	536
1983	Parapercis colias	1105
1984	Parapercis colias	1397
1985	Parapercis colias	1575
1986	Parapercis colias	1448
1987	Parapercis colias	1476
1988	Parapercis colias	1436
1989	Parapercis colias	1318
1990	Parapercis colias	1644
1991	Parapercis colias	1782
1992	Parapercis colias	1505
1993	Parapercis colias	1986
1994	Parapercis colias	1910
1995	Parapercis colias	11262
1996	Parapercis colias	2115
1997	Parapercis colias	2227
1998	Parapercis colias	2313
1999	Parapercis colias	2286
2000	Parapercis colias	2130
2001	Parapercis colias	2441
2002	Parapercis colias	2376
2003	Parapercis colias	2463
2004	Parapercis colias	2469
2005	Parapercis colias	2572
2006	Parapercis colias	2126
2007	Parapercis colias	2413
2008	Parapercis colias	2292
2009	Parapercis colias	2349
2010	Parapercis colias	2271
2011	Parapercis colias	2328
2012	Parapercis colias	2150
2013	Parapercis colias	2283
2014	Parapercis colias	2134
2015	Parapercis colias	2097
2016	Parapercis colias	2173
2017	Parapercis colias	2163
2018	Parapercis colias	2031
2019	Parapercis colias	1849
1995	Plagiogeneion rubiginosum	616
1996	Plagiogeneion rubiginosum	596
1997	Plagiogeneion rubiginosum	431
1998	Plagiogeneion rubiginosum	378
1999	Plagiogeneion rubiginosum	271
2000	Plagiogeneion rubiginosum	582
2001	Plagiogeneion rubiginosum	434
2002	Plagiogeneion rubiginosum	403
2003	Plagiogeneion rubiginosum	195
2004	Plagiogeneion rubiginosum	419
2005	Plagiogeneion rubiginosum	489
2006	Plagiogeneion rubiginosum	464
2007	Plagiogeneion rubiginosum	504
2008	Plagiogeneion rubiginosum	714
2009	Plagiogeneion rubiginosum	635
2010	Plagiogeneion rubiginosum	602
2011	Plagiogeneion rubiginosum	898
2012	Plagiogeneion rubiginosum	201
2013	Plagiogeneion rubiginosum	886
2014	Plagiogeneion rubiginosum	266
2015	Plagiogeneion rubiginosum	520
2016	Plagiogeneion rubiginosum	470
2017	Plagiogeneion rubiginosum	295
2018	Plagiogeneion rubiginosum	212
2019	Plagiogeneion rubiginosum	230
1995	Prionace glauca	111
1996	Prionace glauca	246
1997	Prionace glauca	120
1998	Prionace glauca	540
1999	Prionace glauca	593
2000	Prionace glauca	1169
2001	Prionace glauca	1328
2002	Prionace glauca	1186
2003	Prionace glauca	844
2004	Prionace glauca	651
2005	Prionace glauca	833
2006	Prionace glauca	619
2007	Prionace glauca	806
2008	Prionace glauca	712
2009	Prionace glauca	799
2010	Prionace glauca	688
2011	Prionace glauca	789
2012	Prionace glauca	985
2013	Prionace glauca	661
2014	Prionace glauca	106
2015	Prionace glauca	148
2016	Prionace glauca	172
2017	Prionace glauca	119
2018	Prionace glauca	119
2019	Prionace glauca	103
1950	Pseudophycis bachus	200
1951	Pseudophycis bachus	200
1952	Pseudophycis bachus	200
1953	Pseudophycis bachus	300
1954	Pseudophycis bachus	300
1955	Pseudophycis bachus	300
1956	Pseudophycis bachus	200
1957	Pseudophycis bachus	100
1958	Pseudophycis bachus	100
1959	Pseudophycis bachus	300
1960	Pseudophycis bachus	300
1961	Pseudophycis bachus	300
1962	Pseudophycis bachus	400
1963	Pseudophycis bachus	400
1964	Pseudophycis bachus	500
1965	Pseudophycis bachus	500
1966	Pseudophycis bachus	800
1967	Pseudophycis bachus	1700
1968	Pseudophycis bachus	900
1969	Pseudophycis bachus	600
1970	Pseudophycis bachus	900
1971	Pseudophycis bachus	400
1972	Pseudophycis bachus	300
1973	Pseudophycis bachus	700
1974	Pseudophycis bachus	1852
1975	Pseudophycis bachus	721
1976	Pseudophycis bachus	948
1977	Pseudophycis bachus	2690
1978	Pseudophycis bachus	4720
1979	Pseudophycis bachus	6581
1980	Pseudophycis bachus	3388
1981	Pseudophycis bachus	2587
1982	Pseudophycis bachus	4015
1983	Pseudophycis bachus	7308
1984	Pseudophycis bachus	10406
1985	Pseudophycis bachus	13938
1986	Pseudophycis bachus	7675
1987	Pseudophycis bachus	2760
1988	Pseudophycis bachus	4448
1989	Pseudophycis bachus	9517
1990	Pseudophycis bachus	6114
1991	Pseudophycis bachus	4317
1992	Pseudophycis bachus	9372
1993	Pseudophycis bachus	12217
1994	Pseudophycis bachus	10198
1995	Pseudophycis bachus	15916
1996	Pseudophycis bachus	10572
1997	Pseudophycis bachus	11073
1998	Pseudophycis bachus	16429
1999	Pseudophycis bachus	12528
2000	Pseudophycis bachus	5232
2001	Pseudophycis bachus	4454
2002	Pseudophycis bachus	4414
2003	Pseudophycis bachus	8161
2004	Pseudophycis bachus	9515
2005	Pseudophycis bachus	8165
2006	Pseudophycis bachus	5854
2007	Pseudophycis bachus	5854
2008	Pseudophycis bachus	6122
2009	Pseudophycis bachus	4636
2010	Pseudophycis bachus	5554
2011	Pseudophycis bachus	6626
2012	Pseudophycis bachus	7745
2013	Pseudophycis bachus	6804
2014	Pseudophycis bachus	5555
2015	Pseudophycis bachus	3846
2016	Pseudophycis bachus	5902
2017	Pseudophycis bachus	6841
2018	Pseudophycis bachus	2984
2019	Pseudophycis bachus	2784.94
1995	Sardinops sagax	209
1996	Sardinops sagax	169
1997	Sardinops sagax	385
1998	Sardinops sagax	519
1999	Sardinops sagax	894
2000	Sardinops sagax	1253
2001	Sardinops sagax	1399
2002	Sardinops sagax	920
2003	Sardinops sagax	768
2004	Sardinops sagax	1399
2005	Sardinops sagax	760
2006	Sardinops sagax	1120
2007	Sardinops sagax	837
2008	Sardinops sagax	656
2009	Sardinops sagax	779
2010	Sardinops sagax	495
2011	Sardinops sagax	263
2012	Sardinops sagax	332
2013	Sardinops sagax	368
2014	Sardinops sagax	326
2015	Sardinops sagax	216
2016	Sardinops sagax	341
2017	Sardinops sagax	443
2018	Sardinops sagax	442
2019	Sardinops sagax	397.32
1975	Scomber australasicus	15
1976	Scomber australasicus	101
1977	Scomber australasicus	194
1978	Scomber australasicus	213
1979	Scomber australasicus	599
1980	Scomber australasicus	1193
1981	Scomber australasicus	1874
1982	Scomber australasicus	1061
1983	Scomber australasicus	1885
1984	Scomber australasicus	796
1985	Scomber australasicus	1676
1986	Scomber australasicus	1414
1987	Scomber australasicus	2903
1988	Scomber australasicus	3393
1989	Scomber australasicus	6147
1990	Scomber australasicus	7600
1991	Scomber australasicus	10006
1992	Scomber australasicus	10172
1993	Scomber australasicus	9554
1994	Scomber australasicus	5467
1995	Scomber australasicus	7534
1996	Scomber australasicus	2837
1997	Scomber australasicus	8768
1998	Scomber australasicus	7041
1999	Scomber australasicus	12417
2000	Scomber australasicus	10431
2001	Scomber australasicus	9761
2002	Scomber australasicus	13287
2003	Scomber australasicus	10347
2004	Scomber australasicus	11150
2005	Scomber australasicus	7224
2006	Scomber australasicus	15432
2007	Scomber australasicus	7685
2008	Scomber australasicus	6633
2009	Scomber australasicus	10087
2010	Scomber australasicus	8026
2011	Scomber australasicus	14073
2012	Scomber australasicus	10107
2013	Scomber australasicus	8731
2014	Scomber australasicus	6007
2015	Scomber australasicus	10519
2016	Scomber australasicus	9451
2017	Scomber australasicus	9733
2018	Scomber australasicus	9962
2019	Scomber australasicus	9213
1989	Seriolella brama	443
1990	Seriolella brama	1304
1991	Seriolella brama	3076
1992	Seriolella brama	2570
1993	Seriolella brama	2705
1994	Seriolella brama	1312
1995	Seriolella brama	1081
1996	Seriolella brama	1760
1997	Seriolella brama	4108
1998	Seriolella brama	3101
1999	Seriolella brama	3881
2000	Seriolella brama	4259
2001	Seriolella brama	4101
2002	Seriolella brama	4005
2003	Seriolella brama	4906
2004	Seriolella brama	4713
2005	Seriolella brama	4605
2006	Seriolella brama	3637
2007	Seriolella brama	3498
2008	Seriolella brama	2874
2009	Seriolella brama	3314
2010	Seriolella brama	2805
2011	Seriolella brama	3284
2012	Seriolella brama	2781
2013	Seriolella brama	3023
2014	Seriolella brama	2199
2015	Seriolella brama	4134
2016	Seriolella brama	2959
2017	Seriolella brama	2535
2018	Seriolella brama	2424
2019	Seriolella brama	3257
1989	Seriolella caerulea	565
1990	Seriolella caerulea	532
1991	Seriolella caerulea	466
1992	Seriolella caerulea	1124
1993	Seriolella caerulea	819
1994	Seriolella caerulea	1072
1995	Seriolella caerulea	2348
1996	Seriolella caerulea	1467
1997	Seriolella caerulea	2432
1998	Seriolella caerulea	2296
1999	Seriolella caerulea	2366
2000	Seriolella caerulea	2407
2001	Seriolella caerulea	1962
2002	Seriolella caerulea	1975
2003	Seriolella caerulea	3642
2004	Seriolella caerulea	2328
2005	Seriolella caerulea	2669
2006	Seriolella caerulea	2489
2007	Seriolella caerulea	3287
2008	Seriolella caerulea	1771
2009	Seriolella caerulea	2060
2010	Seriolella caerulea	1875
2011	Seriolella caerulea	1039
2012	Seriolella caerulea	1466
2013	Seriolella caerulea	1344
2014	Seriolella caerulea	1789
2015	Seriolella caerulea	933
2016	Seriolella caerulea	1010
2017	Seriolella caerulea	1117
2018	Seriolella caerulea	1091
2019	Seriolella caerulea	971
1950	Seriolella punctata	900
1951	Seriolella punctata	400
1952	Seriolella punctata	500
1953	Seriolella punctata	400
1954	Seriolella punctata	400
1955	Seriolella punctata	300
1956	Seriolella punctata	200
1957	Seriolella punctata	100
1958	Seriolella punctata	400
1959	Seriolella punctata	200
1960	Seriolella punctata	200
1961	Seriolella punctata	200
1962	Seriolella punctata	200
1963	Seriolella punctata	300
1964	Seriolella punctata	200
1965	Seriolella punctata	300
1966	Seriolella punctata	200
1967	Seriolella punctata	100
1968	Seriolella punctata	100
1969	Seriolella punctata	200
1970	Seriolella punctata	400
1971	Seriolella punctata	500
1972	Seriolella punctata	400
1973	Seriolella punctata	700
1974	Seriolella punctata	845
1975	Seriolella punctata	529
1976	Seriolella punctata	994
1977	Seriolella punctata	1088
1978	Seriolella punctata	1677
1979	Seriolella punctata	1818
1980	Seriolella punctata	1870
1981	Seriolella punctata	3015
1982	Seriolella punctata	2438
1983	Seriolella punctata	2629
1984	Seriolella punctata	3400
1985	Seriolella punctata	4200
1986	Seriolella punctata	4000
1987	Seriolella punctata	3250
1988	Seriolella punctata	5200
1989	Seriolella punctata	1926
1990	Seriolella punctata	3781
1991	Seriolella punctata	1761
1992	Seriolella punctata	3120
1993	Seriolella punctata	4518
1994	Seriolella punctata	5113
1995	Seriolella punctata	13377
1996	Seriolella punctata	4926
1997	Seriolella punctata	11253
1998	Seriolella punctata	10993
1999	Seriolella punctata	9029
2000	Seriolella punctata	11218
2001	Seriolella punctata	11268
2002	Seriolella punctata	8778
2003	Seriolella punctata	9015
2004	Seriolella punctata	10755
2005	Seriolella punctata	10582
2006	Seriolella punctata	11572
2007	Seriolella punctata	12296
2008	Seriolella punctata	9045
2009	Seriolella punctata	8501
2010	Seriolella punctata	7728
2011	Seriolella punctata	7572
2012	Seriolella punctata	7697
2013	Seriolella punctata	9286
2014	Seriolella punctata	6863
2015	Seriolella punctata	8423
2016	Seriolella punctata	7898
2017	Seriolella punctata	9321
2018	Seriolella punctata	8537
2019	Seriolella punctata	8570
1981	Squalus acanthias	132
1982	Squalus acanthias	294
1983	Squalus acanthias	338
1984	Squalus acanthias	540
1985	Squalus acanthias	950
1986	Squalus acanthias	1000
1987	Squalus acanthias	2800
1988	Squalus acanthias	4500
1989	Squalus acanthias	3433
1990	Squalus acanthias	2885
1991	Squalus acanthias	2879
1992	Squalus acanthias	2592
1993	Squalus acanthias	5429
1994	Squalus acanthias	3601
1995	Squalus acanthias	2753
1996	Squalus acanthias	2477
1997	Squalus acanthias	7232
1998	Squalus acanthias	3064
1999	Squalus acanthias	4409
2000	Squalus acanthias	3362
2001	Squalus acanthias	4192
2002	Squalus acanthias	6024
2003	Squalus acanthias	3073
2004	Squalus acanthias	3088
2005	Squalus acanthias	3866
2006	Squalus acanthias	4638
2007	Squalus acanthias	3967
2008	Squalus acanthias	2911
2009	Squalus acanthias	3129
2010	Squalus acanthias	4015
2011	Squalus acanthias	3222
2012	Squalus acanthias	5970
2013	Squalus acanthias	4973
2014	Squalus acanthias	6051
2015	Squalus acanthias	6092
2016	Squalus acanthias	4817
2017	Squalus acanthias	6411
2018	Squalus acanthias	6068
2019	Squalus acanthias	4936
1974	Thunnus albacares	1
1975	Thunnus albacares	1
1978	Thunnus albacares	15
1979	Thunnus albacares	16
1980	Thunnus albacares	51
1981	Thunnus albacares	26
1982	Thunnus albacares	2
1983	Thunnus albacares	197
1984	Thunnus albacares	182
1985	Thunnus albacares	160
1986	Thunnus albacares	7
1987	Thunnus albacares	8
1988	Thunnus albacares	5
1989	Thunnus albacares	15
1990	Thunnus albacares	4
1991	Thunnus albacares	6
1992	Thunnus albacares	13
1993	Thunnus albacares	16
1994	Thunnus albacares	33
1995	Thunnus albacares	105
1996	Thunnus albacares	154
1997	Thunnus albacares	122
1998	Thunnus albacares	116
1999	Thunnus albacares	150
2000	Thunnus albacares	107
2000	Thunnus albacares	1642
2001	Thunnus albacares	137
2001	Thunnus albacares	1908
2002	Thunnus albacares	27
2002	Thunnus albacares	4403
2003	Thunnus albacares	39
2003	Thunnus albacares	5360
2004	Thunnus albacares	36
2004	Thunnus albacares	6531
2005	Thunnus albacares	40
2005	Thunnus albacares	2706
2006	Thunnus albacares	14
2006	Thunnus albacares	2917
2007	Thunnus albacares	25
2007	Thunnus albacares	4712
2008	Thunnus albacares	12
2008	Thunnus albacares	4497
2009	Thunnus albacares	84
2009	Thunnus albacares	2147
2010	Thunnus albacares	165
2010	Thunnus albacares	1296
2011	Thunnus albacares	264
2011	Thunnus albacares	1333
2012	Thunnus albacares	2
2012	Thunnus albacares	1388
2013	Thunnus albacares	1
2013	Thunnus albacares	1310
2014	Thunnus albacares	2
2014	Thunnus albacares	1016
2015	Thunnus albacares	16
2015	Thunnus albacares	220
2016	Thunnus albacares	57
2016	Thunnus albacares	87
2017	Thunnus albacares	10
2018	Thunnus albacares	10
2019	Thunnus albacares	16
2019	Thunnus albacares	5
1953	Thunnus maccoyii	100
1954	Thunnus maccoyii	100
1955	Thunnus maccoyii	100
1977	Thunnus maccoyii	5
1978	Thunnus maccoyii	10
1979	Thunnus maccoyii	5
1980	Thunnus maccoyii	130
1981	Thunnus maccoyii	173
1982	Thunnus maccoyii	280
1983	Thunnus maccoyii	112
1984	Thunnus maccoyii	100
1985	Thunnus maccoyii	106
1986	Thunnus maccoyii	79
1987	Thunnus maccoyii	37
1988	Thunnus maccoyii	73
1989	Thunnus maccoyii	30
1990	Thunnus maccoyii	187
1991	Thunnus maccoyii	32
1992	Thunnus maccoyii	33
1993	Thunnus maccoyii	50
1994	Thunnus maccoyii	52
1995	Thunnus maccoyii	181
1996	Thunnus maccoyii	81
1997	Thunnus maccoyii	138
1998	Thunnus maccoyii	337
1999	Thunnus maccoyii	460
2000	Thunnus maccoyii	380
2001	Thunnus maccoyii	358
2002	Thunnus maccoyii	450
2003	Thunnus maccoyii	389
2004	Thunnus maccoyii	395
2005	Thunnus maccoyii	264
2006	Thunnus maccoyii	238
2007	Thunnus maccoyii	378
2008	Thunnus maccoyii	318
2009	Thunnus maccoyii	419
2010	Thunnus maccoyii	500
2011	Thunnus maccoyii	546
2012	Thunnus maccoyii	776
2013	Thunnus maccoyii	756
2014	Thunnus maccoyii	826
2015	Thunnus maccoyii	922
2016	Thunnus maccoyii	951
2017	Thunnus maccoyii	913
2018	Thunnus maccoyii	1008
2019	Thunnus maccoyii	959
1983	Thunnus obesus	7
1984	Thunnus obesus	8
1985	Thunnus obesus	1
1989	Thunnus obesus	9
1990	Thunnus obesus	30
1991	Thunnus obesus	44
1992	Thunnus obesus	39
1993	Thunnus obesus	74
1994	Thunnus obesus	69
1995	Thunnus obesus	60
1996	Thunnus obesus	86
1997	Thunnus obesus	140
1998	Thunnus obesus	388
1999	Thunnus obesus	420
2000	Thunnus obesus	421
2000	Thunnus obesus	310
2001	Thunnus obesus	481
2001	Thunnus obesus	614
2002	Thunnus obesus	201
2002	Thunnus obesus	894
2003	Thunnus obesus	204
2003	Thunnus obesus	1227
2004	Thunnus obesus	186
2004	Thunnus obesus	1886
2005	Thunnus obesus	177
2005	Thunnus obesus	687
2006	Thunnus obesus	177
2006	Thunnus obesus	1280
2007	Thunnus obesus	218
2007	Thunnus obesus	1593
2008	Thunnus obesus	136
2008	Thunnus obesus	960
2009	Thunnus obesus	267
2009	Thunnus obesus	591
2010	Thunnus obesus	133
2010	Thunnus obesus	394
2011	Thunnus obesus	195
2011	Thunnus obesus	514
2012	Thunnus obesus	154
2012	Thunnus obesus	214
2013	Thunnus obesus	110
2013	Thunnus obesus	420
2014	Thunnus obesus	122
2014	Thunnus obesus	278
2015	Thunnus obesus	81
2015	Thunnus obesus	99
2016	Thunnus obesus	177
2016	Thunnus obesus	58
2017	Thunnus obesus	97
2017	Thunnus obesus	6
2018	Thunnus obesus	136
2018	Thunnus obesus	3
2019	Thunnus obesus	50
1995	Thunnus orientalis	2
1996	Thunnus orientalis	5
1997	Thunnus orientalis	12
1998	Thunnus orientalis	20
1999	Thunnus orientalis	21
2000	Thunnus orientalis	21
2001	Thunnus orientalis	50
2002	Thunnus orientalis	55
2003	Thunnus orientalis	41
2004	Thunnus orientalis	67
2005	Thunnus orientalis	30
2006	Thunnus orientalis	22
2007	Thunnus orientalis	14
2008	Thunnus orientalis	14
2009	Thunnus orientalis	16
2010	Thunnus orientalis	14
2011	Thunnus orientalis	32
2012	Thunnus orientalis	17
2013	Thunnus orientalis	28
2014	Thunnus orientalis	12
2015	Thunnus orientalis	16
2016	Thunnus orientalis	18
2017	Thunnus orientalis	14
2018	Thunnus orientalis	20
2019	Thunnus orientalis	23
1950	Thyrsites atun	700
1951	Thyrsites atun	400
1952	Thyrsites atun	400
1953	Thyrsites atun	300
1954	Thyrsites atun	200
1955	Thyrsites atun	200
1956	Thyrsites atun	200
1957	Thyrsites atun	300
1958	Thyrsites atun	200
1959	Thyrsites atun	200
1960	Thyrsites atun	200
1961	Thyrsites atun	300
1962	Thyrsites atun	200
1963	Thyrsites atun	100
1964	Thyrsites atun	100
1965	Thyrsites atun	200
1966	Thyrsites atun	200
1967	Thyrsites atun	200
1968	Thyrsites atun	600
1969	Thyrsites atun	600
1970	Thyrsites atun	800
1971	Thyrsites atun	1100
1972	Thyrsites atun	1400
1973	Thyrsites atun	2800
1974	Thyrsites atun	3375
1975	Thyrsites atun	2503
1976	Thyrsites atun	3673
1977	Thyrsites atun	4697
1978	Thyrsites atun	5197
1979	Thyrsites atun	6970
1980	Thyrsites atun	8833
1981	Thyrsites atun	12220
1982	Thyrsites atun	10290
1983	Thyrsites atun	13500
1984	Thyrsites atun	13000
1985	Thyrsites atun	10500
1986	Thyrsites atun	10800
1987	Thyrsites atun	16000
1988	Thyrsites atun	14000
1989	Thyrsites atun	12497
1990	Thyrsites atun	19684
1991	Thyrsites atun	18639
1992	Thyrsites atun	16197
1993	Thyrsites atun	22348
1994	Thyrsites atun	14624
1995	Thyrsites atun	18428
1996	Thyrsites atun	15849
1997	Thyrsites atun	22047
1998	Thyrsites atun	25972
1999	Thyrsites atun	20642
2000	Thyrsites atun	21905
2001	Thyrsites atun	25222
2002	Thyrsites atun	23121
2003	Thyrsites atun	21738
2004	Thyrsites atun	22473
2005	Thyrsites atun	31122
2006	Thyrsites atun	25902
2007	Thyrsites atun	28616
2008	Thyrsites atun	27356
2009	Thyrsites atun	27832
2010	Thyrsites atun	26416
2011	Thyrsites atun	27038
2012	Thyrsites atun	28371
2013	Thyrsites atun	23391
2014	Thyrsites atun	25641
2015	Thyrsites atun	24713
2016	Thyrsites atun	22940
2017	Thyrsites atun	28389
2018	Thyrsites atun	26490
2019	Thyrsites atun	19225
1989	Xiphias gladius	12
1990	Xiphias gladius	80
1991	Xiphias gladius	42
1992	Xiphias gladius	29
1993	Xiphias gladius	93
1994	Xiphias gladius	94
1995	Xiphias gladius	108
1996	Xiphias gladius	182
1997	Xiphias gladius	282
1998	Xiphias gladius	564
1999	Xiphias gladius	1004
2000	Xiphias gladius	975
2001	Xiphias gladius	1027
2002	Xiphias gladius	920
2003	Xiphias gladius	635
2004	Xiphias gladius	538
2005	Xiphias gladius	348
2006	Xiphias gladius	581
2007	Xiphias gladius	392
2008	Xiphias gladius	347
2009	Xiphias gladius	418
2010	Xiphias gladius	535
2011	Xiphias gladius	738
2012	Xiphias gladius	686
2013	Xiphias gladius	777
2014	Xiphias gladius	583
2015	Xiphias gladius	713
2016	Xiphias gladius	757
2017	Xiphias gladius	507
2018	Xiphias gladius	469
2019	Xiphias gladius	266
